# Supplementary material for: Fast and Economic Microarray-Based Detection of Species-, Resistance-, and Virulence-Associated Genes in Clinical Strains of Vancomycin-Resistant Enterococci (VRE)
Source: Sensors (Basel). 2024 Oct 8;24(19):6476. doi: 10.3390/s24196476 (PMC11479252; doi:10.3390/s24196476)
Supplement: Supplementary file 1 [file sensors-24-06476-s001.zip]

Archive with 4 entries (4 files):
- Supplemental File S1.pdf
- Supplemental File S2.xlsx
- Supplemental File S3.xlsx
- Supplemental File S4.zip
