# Supplementary material for: Fast and Economic Microarray-Based Detection of Species-, Resistance-, and Virulence-Associated Genes in Clinical Strains of Vancomycin-Resistant Enterococci (VRE)
Source: Sensors (Basel). 2024 Oct 8;24(19):6476. doi: 10.3390/s24196476 (PMC11479252; doi:10.3390/s24196476)
Supplement: Supplementary file 1 [file sensors-24-06476-s001.zip › Supplemental File S2.xlsx]

## Sheet: Tabelle1
STRAIN	EXPERIMENT	MLST long	MLST		MLST (Bezdíček et al.)		CTs	CLASS	RESI	RESI	RESI	RESI	RESI	RESI	RESI	RESI	RESI	RESI	RESI	RESI	RESI	RESI	RESI	RESI	RESI	RESI	RESI	RESI	RESI	RESI	RESI	RESI	RESI	RESI	RESI	RESI	RESI	RESI	RESI	RESI	RESI	RESI	RESI	RESI	RESI	RESI	RESI	RESI	RESI
								GENE ID	aac6	aad6	aacAaphD	aadA1	aadK	ant6	aphIIIa	cat	catA	cfr	cfrB	ermA	ermB	ermB	ermB	ermG	ermT	fexA	fexB	lnu(B)	lsa(A)	lsa(E)	mefA	mefA	optrA	pbp5_1400_c-tag-atc	pbp5_1400_c-tga-atc	pbp5_1400_c-xxx-atc	pbp5_1400_t-xxx-gtc	pbp5_1462_gc	poxtA	qnr	tetK	tetL	tetM	tetM	tetO	tetS	vanA	vanA	vanB
								PROBE NAME	hp_0_aac6	hp_0_aad6	hp_0_aacAaphD	hp_2_aadA1	hp_0_aadK	hp_2_ant6	hp_2_aphIIIa	hp_0_cat	hp_2_catA	hp_0_cfr2	hp_0_cfrB	hp_0_ermA	hp_1_ermB	hp_ermB_611	hp_ermB_612	hp_5_ermG	hp_4_ermT	hp_0_fexA	hp_0_fexB	hp_0_lnu(B)	hp_0_lsa(A)	hp_0_lsa(E)	hp_0_mefA	hp_mefA_611	hp_5_optrA	hp_M_pbp5_1400_c-tag-atc	hp_M_pbp5_1400_c-tga-atc	hp_M_pbp5_1400_c-xxx-atc	hp_M_pbp5_1400_t-xxx-gtc	hp_M_pbp5_1462_gc	hp_0_poxtA	hp_0_qnr	hp_0_tet_K	hp_0_tet_L	hp_0_tet_M	tetM-11,3	hp_0_tet_O	hp_0_tet_S	hp_0_vanA	18,2-vanA	19,3-vanB
								GenBank / probeSeq	CTGCCGAGCTGTCTCCATATTCTTCC	TCCCACCTGATTTAGATTATGGTTACAGT	TGGTATGGATCAATTTATAGGAGAGCCA	AGCGTTGCCTTGGTAGGTCC	CGTCGCTCAGGATTTTGCTAAAATGG	AAGCGCAAGGGAGTATGATGATTGCT	ACAGCCGGTATAAAGGGACCACC	AGTGAGGGAAATTTGGGTTATTGGGA	ACCTGAAAACACAGTTCCTATTTCGAT	GTGAAGCTCTAGCCAACCGTC	ACATTAGATGAGCATATACGAGTAACCTCA	AAAACCAATTCCGACAGGCTTTGAAG	AAACTTACCCGCCATACCACAGATGT	CGAAATTGGAACAGGTAAAGGGCA	TCGTGTCACTTTAATTCACCAAGATATTCT	CCATCCAAAACCTAAAGTGGATAGCGC	TCGTTCACTAGCACTATTTTTAATGACAGA	AGGGTGGAATGCCTTGTTTTGGTT	TTGGGTCACTTTTGTTCTGGGTTTAA	AGTCAGATGAACGAATAACAGCTTGT	AACTTACGAAAACTTGGGATGGAGCG	ACATGGTGGATTTTAGTGCTGGTCAG	ACGAAATGCGCAGGCTATAGTCAGT	TGATTGCATCTATTACGGTAGCAATTGT	TGTGGAAAAACAACCTTGCTAAAAGC	CGCGTGTCAGTAGTGATGTATCAC	GCGTGTCAGTGATGATGTATCAC	CGCGTGTCAGTGATGTATCAC	CTCGTGTTAGTGATGTGTCACAAGTAG	GCGGCACAAGAAACGTTG	TCAGGCGGACAAAAATCCAAAATGGC	AGTTCGTTAATAGAGGAAGTTGTTCTGG	CCTGGAACCATGAGTGTTATTGTTTTTGGT	ACAAATATCAGGAATGACAGCACGCT	GCGATTACAGAATTAGGAAGCGTGGA	GCTCGGTTTCTCTTGGATACTTAAATC	ATGACGATATGGAACAGTGGGATGCG	AGAGCCATATCTTAGCTTCGAAATTTATGT	GGCAAGTCAGGTGAAGATGGATCC	ATTGTACTGAACGAAGTCAATACTCTGC	AAAGAAAGTATATCGGGTGCTTGGAT
			Number on first array:						1		2	3	4	5	6	7	8	9	10	11	12	13	14	15	16	17	18	19	20	21	22	23	24	25	26	27	28	29	30	31	32	33	34	35	36	37	38	39	40
			Number on second array:						1	2	3	4	5	6	7	8	9	10	11	12	13	14	15	16	17	18	19	20	21	22	23	24	25	26	27	28	29	30	31	32	33	34	35	36	37	38	39	40	41
Enterococcus faecium
Cluster 1 (consists of 37 strains)	Strains with known epidemiological links are highlighted in yellow
RGB-[D939_S59]	PNNNNNNNNNNNPPPNNNNNNNNNNPNNNPNNNNNNNNNNPPNNNPPNNPNPNNNNNNNNNNPNPNNNNNNNNNPNNNNNPNNNNNPPPPPPNNNPPNNNNNPNPPPPNNPPPPPPPPPNNNNNNNNNNNNNNNNN
E. faecium Regensburg-VR01-019-020 (D939_S59)	D939_S59 : Primer2Comment VIRTUAL HYBRIDISATION - 1) high stringency	9-1-1-1-1-1-1	ST117		ST17	CC17	1917		0.88	0	0	0	0	0	0	0	0	0	0	0	0.88	0.88	0.88	0	0	0	0	0	0	0	0	0	0	0.88	0.146667	0	0	0.88	0	0	0	0	0	0	0	0	0	0	0.88
	D939_S59 : Primer2Comment VIRTUAL HYBRIDISATION - 2) medium stringency	9-1-1-1-1-1-1	ST117						0.88	0	0	0	0	0	0	0	0	0	0	0	0.88	0.88	0.88	0	0	0	0	0	0	0	0	0	0	0.88	0.22	0	0	0.88	0	0	0	0	0	0	0	0	0	0	0.88
	D939_S59 : Primer2Comment VIRTUAL HYBRIDISATION - 3) low stringency	9-1-1-1-1-1-1	ST117						0.88	0	0	0	0	0	0	0	0	0	0	0	0.88	0.88	0.88	0	0	0	0	0	0	0	0	0	0	0.88	0.33	0	0	0.88	0	0	0	0	0	0	0	0	0	0	0.88
	2023-02-09_InterArray\97719_E_faecium_Stamm_Regensburg-VR01-019-020_251122								0.987035	0.0712122	0.0208141	-0.00641026	-0.00306281	0.0125836	0.0123457	0.0164693	0.00845674	0.00861612	0.00415695	-0.00203252	0.986927	0.987593	0.987646	-0.0145306	-0.00816113	0.0186072	0.022156	-0.00436253	0.158797	-0.893276	-0.0048648	-0.00208333	-6.4715e-05	0.98701	0.98715	0.987204	0.0754632	0.987121	0.0318332	0.00748605	0.0021645	-0.00191059	-0.00204435	-0.00302671	0.0352558	0.314452	0.0314139	-0.00013884	0.987226
E. faecium Regensburg-VR01-019-028 (D947_S66)	D947_S66 : Primer2Comment VIRTUAL HYBRIDISATION - 1) high stringency	9-1-1-1-1-1-1	ST117		ST17	CC17	71		0.88	0	0	0	0	0	0	0	0	0	0	0	0.88	0.88	0.88	0	0	0	0	0	0	0	0	0	0	0.88	0.146667	0	0	0.88	0	0	0	0	0	0	0	0	0	0	0.88
	D947_S66 : Primer2Comment VIRTUAL HYBRIDISATION - 2) medium stringency	9-1-1-1-1-1-1	ST117						0.88	0	0	0	0	0	0	0	0	0	0	0	0.88	0.88	0.88	0	0	0	0	0	0	0	0	0	0	0.88	0.22	0	0	0.88	0	0	0	0	0	0	0	0	0	0	0.88
	D947_S66 : Primer2Comment VIRTUAL HYBRIDISATION - 3) low stringency	9-1-1-1-1-1-1	ST117						0.88	0	0	0	0	0	0	0	0	0	0	0	0.88	0.88	0.88	0	0	0	0	0	0	0	0	0	0	0.88	0.33	0	0	0.88	0	0	0	0	0	0	0	0	0	0	0.88
	2023-02-09_InterArray\97724_E_faecium_Stamm_Regensburg-VR01-019-028_251122								0.988066	-0.00389917	-0.00391279	-0.00200803	-0.00188192	0.00757576	0.00168605	0.00378788	0.00577451	0.00187266	-0.00105968	-0.00413941	0.987743	0.982547	0.988346	-0.0120859	9.74659e-05	0.0036402	0.00749929	0.00201995	0.00531915	0.00361786	-0.00385948	0.00292398	-0.00189209	0.987824	0.987822	0.987921	0.264936	0.9879	0.00984159	0.00789279	0.00378788	0	0	-0.00784748	0.00976402	-0.00189394	0.00382198	0	0.987976
E_faecium_Regensburg-VR01-030-003 (D954_S73)	D954_S73 : Primer2Comment VIRTUAL HYBRIDISATION - 1) high stringency	9-1-1-1-1-1-1	ST117		ST17	CC17	71		0.88	0	0	0	0	0	0	0	0	0	0	0	0.88	0.88	0.88	0	0	0	0	0	0	0	0	0	0	0.88	0.146667	0	0	0.88	0	0	0	0	0	0	0	0	0	0	0.88
	D954_S73 : Primer2Comment VIRTUAL HYBRIDISATION - 2) medium stringency	9-1-1-1-1-1-1	ST117						0.88	0	0	0	0	0	0	0	0	0	0	0	0.88	0.88	0.88	0	0	0	0	0	0	0	0	0	0	0.88	0.22	0	0	0.88	0	0	0	0	0	0	0	0	0	0	0.88
	D954_S73 : Primer2Comment VIRTUAL HYBRIDISATION - 3) low stringency	9-1-1-1-1-1-1	ST117						0.88	0	0	0	0	0	0	0	0	0	0	0	0.88	0.88	0.88	0	0	0	0	0	0	0	0	0	0	0.88	0.33	0	0	0.88	0	0	0	0	0	0	0	0	0	0	0.88
	2023-02-14_InterArray\97730_E_faecium_Stamm_Regensburg-VR01-030-003_251122								0.988228	0.00190476	0.0509953	0	-0.00197239	0.070345	0.0999234	0.0324988	0.390143	0.0193235	0.00587526	-0.00593177	0.986897	0.986334	0.98832	0.0768599	0.0115155	0.00979273	0.284738	-0.00192678	0.101957	0.0280623	0.00562868	-0.00108771	0.0211284	0.987996	0.988114	0.494722	0.0308297	0.988045	0.0354334	0.0234483	0.00589678	0.0117227	-7.93651e-05	-0.00603641	0.0255827	0.00577201	0.0857585	0.047142	0.987689
E_faecium_Regensburg-VR01-030-001 (D952_S71)	D952_S71 : Primer2Comment VIRTUAL HYBRIDISATION - 1) high stringency	9-1-1-1-1-1-1	ST117		ST17	CC17	1917		0.88	0	0	0	0	0	0	0	0	0	0	0	0.88	0.88	0.88	0	0	0	0	0	0	0	0	0	0	0.88	0.146667	0	0	0.88	0	0	0	0	0	0	0	0	0	0	0.88
	D952_S71 : Primer2Comment VIRTUAL HYBRIDISATION - 2) medium stringency	9-1-1-1-1-1-1	ST117						0.88	0	0	0	0	0	0	0	0	0	0	0	0.88	0.88	0.88	0	0	0	0	0	0	0	0	0	0	0.88	0.22	0	0	0.88	0	0	0	0	0	0	0	0	0	0	0.88
	D952_S71 : Primer2Comment VIRTUAL HYBRIDISATION - 3) low stringency	9-1-1-1-1-1-1	ST117						0.88	0	0	0	0	0	0	0	0	0	0	0	0.88	0.88	0.88	0	0	0	0	0	0	0	0	0	0	0.88	0.33	0	0	0.88	0	0	0	0	0	0	0	0	0	0	0.88
	2023-02-14_InterArray\97728_E_faecium_Stamm_Regensburg-VR01-030-001_251122								0.987496	-0.00196078	-0.0082465	0.00587905	0.0102529	0.00406882	0.006177	0.0289017	0.0122522	0.00197239	0.00298328	-0.00515705	0.98733	0.796952	0.988227	0.0493275	0.00391091	0.015716	0.189501	-0.00198413	0.0313784	0.0469956	0.00378788	0.00784866	-0.00416838	0.987308	0.987458	0.665086	0.087669	0.980074	0.0369392	0.0204552	0.0143056	0.00804576	0.00200803	0.00218016	0.0367133	0	0.00991353	-0.0039956	0.987787
E_faecium_Regensburg-VR01-013-008 (D964_S83)	D964_S83 : Primer2Comment VIRTUAL HYBRIDISATION - 1) high stringency	9-1-1-1-1-1-1	ST117		ST17	CC17	1775		0.88	0	0	0	0	0	0	0	0	0	0	0	0.88	0.88	0.88	0	0	0	0	0	0	0	0	0	0	0.88	0.146667	0	0	0.88	0	0	0	0	0	0	0	0	0	0	0.88
	D964_S83 : Primer2Comment VIRTUAL HYBRIDISATION - 2) medium stringency	9-1-1-1-1-1-1	ST117						0.88	0	0	0	0	0	0	0	0	0	0	0	0.88	0.88	0.88	0	0	0	0	0	0	0	0	0	0	0.88	0.22	0	0	0.88	0	0	0	0	0	0	0	0	0	0	0.88
	D964_S83 : Primer2Comment VIRTUAL HYBRIDISATION - 3) low stringency	9-1-1-1-1-1-1	ST117						0.88	0	0	0	0	0	0	0	0	0	0	0	0.88	0.88	0.88	0	0	0	0	0	0	0	0	0	0	0.88	0.33	0	0	0.88	0	0	0	0	0	0	0	0	0	0	0.88
	2023-02-14_InterArray\97732_E_faecium_Stamm_Regensburg-VR01-013-008_251122								0.791269	-0.00583945	-0.0059088	-0.00210878	0.00198413	0.00199601	0.00194762	0.00390197	-0.00389127	0	0.0020969	0	0.98789	0.988386	0.986563	-0.00834171	0.0039217	7.49303e-05	-0.00192678	0.00562227	0.00158734	0.0018622	-0.00173611	-0.00576319	-0.00596426	0.9879	0.855069	0.326581	0.0215879	0.987923	0.00484152	0.00574626	-0.00190476	0.00386555	0	-0.00190476	-0.00190476	-0.00189394	-0.00393344	0	0.988014
E_faecium_Regensburg-VR01-105-008(D192_S61)	D192_S61 : Primer2Comment VIRTUAL HYBRIDISATION - 1) high stringency	9-1-1-1-1-1-1	ST117						0.88	0	0	0	0	0	0	0	0	0	0	0	0.88	0.88	0.88	0	0	0	0	0	0	0	0	0	0	0.88	0.146667	0	0	0.88	0	0	0	0	0	0	0	0	0	0	0.88
	D192_S61 : Primer2Comment VIRTUAL HYBRIDISATION - 2) medium stringency	9-1-1-1-1-1-1	ST117						0.88	0	0	0	0	0	0	0	0	0	0	0	0.88	0.88	0.88	0	0	0	0	0	0	0	0	0	0	0.88	0.22	0	0	0.88	0	0	0	0	0	0	0	0	0	0	0.88
	D192_S61 : Primer2Comment VIRTUAL HYBRIDISATION - 3) low stringency	9-1-1-1-1-1-1	ST117						0.88	0	0	0	0	0	0	0	0	0	0	0	0.88	0.88	0.88	0	0	0	0	0	0	0	0	0	0	0.88	0.33	0	0	0.88	0	0	0	0	0	0	0	0	0	0	0.88
	97623_E_faecium_Stamm_Regensburg-VR01-105-008_150622_RF_results								0.988228	-4.56044e-05	-0.00398014	0.00165342	-2.30689e-05	0.0018622	-0.00188324	0.0250847	-0.000124793	-0.00189394	8.91474e-05	-0.00189394	0.987729	0.988386	0.98832	0.035525	0.0134764	0.00762527	0.10002	0.00171843	0.0148646	0.0260192	-7.88023e-05	0.00964912	0.00196078	0.987971	0.792914	0.702627	0.113794	0.987877	0.0647015	0.00785714	0.00979458	0.00387807	0.00976042	-0.00999833	0.0276905	-0.00396882	0.00589617	9.01876e-05	0.987909
E_faecium_Regensburg-VR01-012-029 (D1340_S95)	D1340_S95 : Primer2Comment VIRTUAL HYBRIDISATION - 1) high stringency	9-1-1-1-1-1-1	ST117				71		0.88	0	0	0	0	0	0	0	0	0	0	0	0.88	0.88	0.88	0	0	0	0	0	0	0	0	0	0	0.88	0.146667	0	0	0.88	0	0	0	0	0	0	0	0	0	0	0.88
	D1340_S95 : Primer2Comment VIRTUAL HYBRIDISATION - 2) medium stringency	9-1-1-1-1-1-1	ST117						0.88	0	0	0	0	0	0	0	0	0	0	0	0.88	0.88	0.88	0	0	0	0	0	0	0	0	0	0	0.88	0.22	0	0	0.88	0	0	0	0	0	0	0	0	0	0	0.88
	D1340_S95 : Primer2Comment VIRTUAL HYBRIDISATION - 3) low stringency	9-1-1-1-1-1-1	ST117						0.88	0	0	0	0	0	0	0	0	0	0	0	0.88	0.88	0.88	0	0	0	0	0	0	0	0	0	0	0.88	0.33	0	0	0.88	0	0	0	0	0	0	0	0	0	0	0.88
	2023-03-13_InterArray\97776_E_faecium_Stamm_Regensburg-VR01-012-029_251122								0.988455	-6.38569e-05	-0.00395651	-0.000107697	-0.00766689	-0.00188324	0.0685038	0.00101916	0	0.00198413	0.00207327	0.0224902	0.987072	0.988273	0.988182	0.214413	0.0116589	0.00776775	0.23308	-0.0038873	0.00768498	0.0159932	0.00188324	-0.000110189	0.00378984	0.988089	0.988187	0.533326	0.0418512	0.982135	0.00786689	0.00583885	0.00773279	-0.00205203	-0.00394477	-0.00577451	0.0197775	0.023451	0.00882713	-0.00188324	0.987376
E_faecium_Regensburg-VR01-012-028 (D1339_S94)	D1339_S94 : Primer2Comment VIRTUAL HYBRIDISATION - 1) high stringency	9-1-1-1-1-1-1	ST117				71		0.88	0	0	0	0	0	0	0	0	0	0	0	0.88	0.88	0.88	0	0	0	0	0	0	0	0	0	0	0.88	0.146667	0	0	0.88	0	0	0	0	0	0	0	0	0	0	0.88
	D1339_S94 : Primer2Comment VIRTUAL HYBRIDISATION - 2) medium stringency	9-1-1-1-1-1-1	ST117						0.88	0	0	0	0	0	0	0	0	0	0	0	0.88	0.88	0.88	0	0	0	0	0	0	0	0	0	0	0.88	0.22	0	0	0.88	0	0	0	0	0	0	0	0	0	0	0.88
	D1339_S94 : Primer2Comment VIRTUAL HYBRIDISATION - 3) low stringency	9-1-1-1-1-1-1	ST117						0.88	0	0	0	0	0	0	0	0	0	0	0	0.88	0.88	0.88	0	0	0	0	0	0	0	0	0	0	0.88	0.33	0	0	0.88	0	0	0	0	0	0	0	0	0	0	0.88
	2023-03-13_InterArray\97775_E_faecium_Stamm_Regensburg-VR01-012-028_251122								0.984412	-0.0117352	-0.00388437	-0.0119781	-0.00589166	-0.00598972	-0.0159207	0.00184162	-0.00621544	0.005859	-0.00406504	-0.00912023	0.987826	0.988299	0.988182	0.00978921	0.000129282	0.0274526	0.0666263	-0.00192678	0.00189394	0.00739223	0.0018622	-0.00186044	0.00207995	0.987913	0.988082	0.586357	0.0480229	0.98796	0.00421258	0.00170419	-0.00586468	0.00598846	-0.00597629	0.0021864	-0.00396825	-0.00185185	-0.000992064	-0.000141904	0.987822
E_faecium_Regensburg-VR01-012-030 (D1809_S18)	D1809_S18 : Primer2Comment VIRTUAL HYBRIDISATION - 1) high stringency	9-1-1-1-1-1-1	ST117				71		0.88	0	0	0	0	0	0	0	0	0	0	0	0.88	0.88	0.88	0	0	0	0	0	0	0	0	0	0	0.88	0.146667	0	0	0.88	0	0	0	0	0	0	0	0	0	0	0.88
	D1809_S18 : Primer2Comment VIRTUAL HYBRIDISATION - 2) medium stringency	9-1-1-1-1-1-1	ST117						0.88	0	0	0	0	0	0	0	0	0	0	0	0.88	0.88	0.88	0	0	0	0	0	0	0	0	0	0	0.88	0.22	0	0	0.88	0	0	0	0	0	0	0	0	0	0	0.88
	D1809_S18 : Primer2Comment VIRTUAL HYBRIDISATION - 3) low stringency	9-1-1-1-1-1-1	ST117						0.88	0	0	0	0	0	0	0	0	0	0	0	0.88	0.88	0.88	0	0	0	0	0	0	0	0	0	0	0.88	0.33	0	0	0.88	0	0	0	0	0	0	0	0	0	0	0.88
	2023-03-16_InterArray\97777_E_faecium_Stamm_Regensburg-VR01-012-030_251122								0.988162	-0.00383142	0.00191858	0	0.00373358	0.00167778	-0.00200803	0.0257822	0.00392646	0.00100402	0.0020862	0.00399202	0.98779	0.988341	0.988344	0.017537	0.0018622	0.0095316	0.200658	-0.0037372	0.0075974	0.0167052	0.00185185	-0.00383445	-0.00776559	0.987809	0.987948	0.822401	0.0756685	0.987921	0.021696	0.00990003	0.00582743	0.0330641	-0.000114093	-0.00987985	0.0372239	0.01176	0.00777788	0.0342398	0.987919
E_faecium_Regensburg-VR01-012-032 (D1811_S20)	D1811_S20 : Primer2Comment VIRTUAL HYBRIDISATION - 1) high stringency	9-1-1-1-1-1-1	ST117				71		0.88	0	0	0	0	0	0	0	0	0	0	0	0.88	0.88	0.88	0	0	0	0	0	0	0	0	0	0	0.88	0.146667	0	0	0.88	0	0	0	0	0	0	0	0	0	0	0.88
	D1811_S20 : Primer2Comment VIRTUAL HYBRIDISATION - 2) medium stringency	9-1-1-1-1-1-1	ST117						0.88	0	0	0	0	0	0	0	0	0	0	0	0.88	0.88	0.88	0	0	0	0	0	0	0	0	0	0	0.88	0.22	0	0	0.88	0	0	0	0	0	0	0	0	0	0	0.88
	D1811_S20 : Primer2Comment VIRTUAL HYBRIDISATION - 3) low stringency	9-1-1-1-1-1-1	ST117						0.88	0	0	0	0	0	0	0	0	0	0	0	0.88	0.88	0.88	0	0	0	0	0	0	0	0	0	0	0.88	0.33	0	0	0.88	0	0	0	0	0	0	0	0	0	0	0.88
	2023-03-16_InterArray\97778_E_faecium_Stamm_Regensburg-VR01-012-032_251122								0.923021	-0.00385356	0.00194146	-0.00189394	5.35115e-05	0.00580288	-0.00482551	0.00978582	0.00196078	-0.00582801	-0.00582801	0.0029024	0.987865	0.741727	0.988499	0.045215	0.00480724	0.00185282	0.211547	-0.000208356	-0.00368504	0.00836241	0.00350877	-0.00581395	0.00383142	0.988186	0.872868	0.282223	0.0245932	0.984261	0.0097964	0.00198413	0.00581564	0.00190476	-0.00776459	-0.00183858	0.00383287	-0.00106285	0.00775479	-0.00776901	0.988116
E_faecium_Regensburg-VR01-003-018 (D1841_S50)	D1841_S50 : Primer2Comment VIRTUAL HYBRIDISATION - 1) high stringency	9-1-1-1-1-1-1	ST117				71		0.88	0	0	0	0	0	0	0	0	0	0	0	0.88	0.88	0.88	0	0	0	0	0	0	0	0	0	0	0.88	0.146667	0	0	0.88	0	0	0	0	0	0	0	0	0	0	0.88
	D1841_S50 : Primer2Comment VIRTUAL HYBRIDISATION - 2) medium stringency	9-1-1-1-1-1-1	ST117						0.88	0	0	0	0	0	0	0	0	0	0	0	0.88	0.88	0.88	0	0	0	0	0	0	0	0	0	0	0.88	0.22	0	0	0.88	0	0	0	0	0	0	0	0	0	0	0.88
	D1841_S50 : Primer2Comment VIRTUAL HYBRIDISATION - 3) low stringency	9-1-1-1-1-1-1	ST117						0.88	0	0	0	0	0	0	0	0	0	0	0	0.88	0.88	0.88	0	0	0	0	0	0	0	0	0	0	0.88	0.33	0	0	0.88	0	0	0	0	0	0	0	0	0	0	0.88
	2023-03-23_InterArray\97789_E_faecium_Stamm_Regensburg-VR01-003-018_251122								0.856068	-0.00384402	-0.00197239	-0.00955206	-0.00196078	-0.0018622	-0.00198413	0.00582011	-1.17404e-05	-0.00595238	-0.00112	0.0366863	0.987796	0.98839	0.98848	0.00757423	-0.00379094	0.00182149	0.238692	0.00010296	0.00531915	0.00187266	-0.00184162	-0.00380117	-0.00178641	0.988088	0.988182	0.388183	0.0365091	0.988041	0.0204402	0	-0.00188324	-0.00207431	0.00602325	-0.00788196	-0.000112769	0.00484021	0	0.0452048	0.987943
E_faecium_Regensburg-VR01-037-013 (D1874_S83)	D1874_S83 : Primer2Comment VIRTUAL HYBRIDISATION - 1) high stringency	9-1-1-1-1-1-1	ST117				1775		0.88	0	0	0	0	0	0	0	0	0	0	0	0.88	0.88	0.88	0	0	0	0	0	0	0	0	0	0	0.88	0.146667	0	0	0.88	0	0	0	0	0	0	0	0	0	0	0.88
	D1874_S83 : Primer2Comment VIRTUAL HYBRIDISATION - 2) medium stringency	9-1-1-1-1-1-1	ST117						0.88	0	0	0	0	0	0	0	0	0	0	0	0.88	0.88	0.88	0	0	0	0	0	0	0	0	0	0	0.88	0.22	0	0	0.88	0	0	0	0	0	0	0	0	0	0	0.88
	D1874_S83 : Primer2Comment VIRTUAL HYBRIDISATION - 3) low stringency	9-1-1-1-1-1-1	ST117						0.88	0	0	0	0	0	0	0	0	0	0	0	0.88	0.88	0.88	0	0	0	0	0	0	0	0	0	0	0.88	0.33	0	0	0.88	0	0	0	0	0	0	0	0	0	0	0.88
	2023-09-28_InterArray\97806_E_faecium_Stamm_Regensburg-VR01-037-013								0.986035	-0.00545809	0.00183219	0.0034931	0.00178099	0.00181159	-8.32683e-05	0.0303092	0.00478007	-0.00387715	0.0037372	0.00378082	0.988248	0.988897	0.988883	0.00103357	0.00353579	0.0275881	0.0234092	-0.00358796	0.024063	0.0519037	5.68926e-05	-0.0017452	0.00181159	0.988525	0.466239	0.410963	0.0388771	0.988458	0.343087	0.00327296	0.0605699	0.00379944	0.00188324	0.0427481	0.0397161	-4.16185e-05	0.0252648	-0.00192678	0.988359
E_faecium_Regensburg-VR01-037-016 (D1877_S86)	D1877_S86 : Primer2Comment VIRTUAL HYBRIDISATION - 1) high stringency	9-1-1-1-1-1-1	ST117				71		0.88	0	0	0	0	0	0	0	0	0	0	0	0.88	0.88	0.88	0	0	0	0	0	0	0	0	0	0	0.88	0.146667	0	0	0.88	0	0	0	0	0	0	0	0	0	0	0.88
	D1877_S86 : Primer2Comment VIRTUAL HYBRIDISATION - 2) medium stringency	9-1-1-1-1-1-1	ST117						0.88	0	0	0	0	0	0	0	0	0	0	0	0.88	0.88	0.88	0	0	0	0	0	0	0	0	0	0	0.88	0.22	0	0	0.88	0	0	0	0	0	0	0	0	0	0	0.88
	D1877_S86 : Primer2Comment VIRTUAL HYBRIDISATION - 3) low stringency	9-1-1-1-1-1-1	ST117						0.88	0	0	0	0	0	0	0	0	0	0	0	0.88	0.88	0.88	0	0	0	0	0	0	0	0	0	0	0.88	0.33	0	0	0.88	0	0	0	0	0	0	0	0	0	0	0.88
	2023-09-28_InterArray\97809_E_faecium_Stamm_Regensburg-VR01-037-016								0.988499	0.00572536	0.00380241	0.00953863	0.00754619	0.0551833	0.00401917	0.0823364	0.00777474	-0.00392157	0.00193798	-0.00295702	0.987598	0.988565	0.988522	0.00339217	0.262989	0.127434	0.533588	-0.00368729	0.0278158	0.0574251	0.0054464	0.00419677	0.0113012	0.988135	0.725325	0.643331	0.0729095	0.98816	0.079178	0.0307656	0.0290443	0.00981633	0.00294985	-0.00196065	0.0705337	0.00292247	0.0484744	-0.00568518	0.988153
E_faecium_Regensburg-VR01-037-018 (D1879_S88)	D1879_S88 : Primer2Comment VIRTUAL HYBRIDISATION - 1) high stringency	9-1-1-1-1-1-1	ST117				71		0.88	0	0	0	0	0	0	0	0	0	0	0	0.88	0.88	0.88	0	0	0	0	0	0	0	0	0	0	0.88	0.146667	0	0	0.88	0	0	0	0	0	0	0	0	0	0	0.88
	D1879_S88 : Primer2Comment VIRTUAL HYBRIDISATION - 2) medium stringency	9-1-1-1-1-1-1	ST117						0.88	0	0	0	0	0	0	0	0	0	0	0	0.88	0.88	0.88	0	0	0	0	0	0	0	0	0	0	0.88	0.22	0	0	0.88	0	0	0	0	0	0	0	0	0	0	0.88
	D1879_S88 : Primer2Comment VIRTUAL HYBRIDISATION - 3) low stringency	9-1-1-1-1-1-1	ST117						0.88	0	0	0	0	0	0	0	0	0	0	0	0.88	0.88	0.88	0	0	0	0	0	0	0	0	0	0	0.88	0.33	0	0	0.88	0	0	0	0	0	0	0	0	0	0	0.88
	2023-10-06_InterArray\97811_E_faecium_Stamm_Regensburg-VR01-037-018								0.940347	-0.0114461	-0.0117576	0	-6.68449e-05	-0.00197239	-0.0161616	0.00186975	0.000886466	0.00392894	-0.00194932	-9.8587e-05	0.983475	0.908376	0.873748	-0.00609756	5.23188e-05	0.0131281	0.125374	-0.00560847	0.00729142	0.02192	-0.00179211	0.00559377	-0.00385472	0.976974	0.636658	0.518184	0.0654902	0.943647	0.0378449	-0.00214817	0.0199134	0.00385472	-0.00577043	-0.00758764	0.00191571	-0.00575061	0.0113234	-0.0057432	0.95746
E_faecium_Regensburg-VR01-037-024 (D1885_S94)	D1885_S94 : Primer2Comment VIRTUAL HYBRIDISATION - 1) high stringency	9-1-1-1-1-1-1	ST117				1775		0.88	0	0	0	0	0	0	0	0	0	0	0	0.88	0.88	0.88	0	0	0	0	0	0	0	0	0	0	0.88	0.146667	0	0	0.88	0	0	0	0	0	0	0	0	0	0	0.88
	D1885_S94 : Primer2Comment VIRTUAL HYBRIDISATION - 2) medium stringency	9-1-1-1-1-1-1	ST117						0.88	0	0	0	0	0	0	0	0	0	0	0	0.88	0.88	0.88	0	0	0	0	0	0	0	0	0	0	0.88	0.22	0	0	0.88	0	0	0	0	0	0	0	0	0	0	0.88
	D1885_S94 : Primer2Comment VIRTUAL HYBRIDISATION - 3) low stringency	9-1-1-1-1-1-1	ST117						0.88	0	0	0	0	0	0	0	0	0	0	0	0.88	0.88	0.88	0	0	0	0	0	0	0	0	0	0	0.88	0.33	0	0	0.88	0	0	0	0	0	0	0	0	0	0	0.88
	97929_E_faecium_Stamm_Regensburg-VR01-037-024_110123_RF_results								0.988141	-0.0076198	-0.00386633	0.0226371	-0.00188324	-0.00384402	-0.00396825	0.0314511	0.00386633	0.0607053	-6.70523e-05	-0.00190368	0.987081	0.987765	0.988112	0.0300326	0.00779221	0.154528	0.0758908	-0.00689182	0.0306705	0.0286167	-0.00178827	0.0852099	0.00398686	0.987898	0.782083	0.691782	0.106313	0.987949	0.0431458	0.00193999	0.00783329	0	-0.00204243	-0.00604844	0.0238647	-0.00593111	0.0258048	0.000204137	0.987842
E_faecium_Regensburg-VR01-037-025 (D1886_S95)	D1886_S95 : Primer2Comment VIRTUAL HYBRIDISATION - 1) high stringency	9-1-1-1-1-1-1	ST117				1775		0.88	0	0	0	0	0	0	0	0	0	0	0	0.88	0.88	0.88	0	0	0	0	0	0	0	0	0	0	0.88	0.146667	0	0	0.88	0	0	0	0	0	0	0	0	0	0	0.88
	D1886_S95 : Primer2Comment VIRTUAL HYBRIDISATION - 2) medium stringency	9-1-1-1-1-1-1	ST117						0.88	0	0	0	0	0	0	0	0	0	0	0	0.88	0.88	0.88	0	0	0	0	0	0	0	0	0	0	0.88	0.22	0	0	0.88	0	0	0	0	0	0	0	0	0	0	0.88
	D1886_S95 : Primer2Comment VIRTUAL HYBRIDISATION - 3) low stringency	9-1-1-1-1-1-1	ST117						0.88	0	0	0	0	0	0	0	0	0	0	0	0.88	0.88	0.88	0	0	0	0	0	0	0	0	0	0	0.88	0.33	0	0	0.88	0	0	0	0	0	0	0	0	0	0	0.88
	97930_E_faecium_Stamm_Regensburg-VR01-037-025_110123_RF_results								0.987653	-0.00187266	-0.00199601	-0.00203252	0.00394477	-7.26031e-05	0.00199601	0.0323086	0.00392157	0.00392157	0	-0.00209123	0.987232	0.988147	0.988219	0.0566281	0.0256499	0.112717	0.0281804	0.00377791	0.0779076	0.151487	-0.00196516	0.0254383	0.00198413	0.987549	0.983847	0.972747	0.146299	0.98755	0.110643	0.0120499	0.0279592	0.0140094	0.0118347	-0.00207039	0.052147	0.0100909	0.0159588	-0.000182792	0.987686
E_faecium_Regensburg-U6301 (U6301_S3)	U6301_S3 : Primer2Comment VIRTUAL HYBRIDISATION - 1) high stringency	9-1-1-1-1-1-1	ST117				71		0.88	0	0	0	0	0	0	0	0	0	0	0	0.88	0.88	0.88	0	0	0	0	0	0	0	0	0	0	0.88	0.146667	0	0	0.88	0	0	0	0	0	0	0	0	0	0	0.88
	U6301_S3 : Primer2Comment VIRTUAL HYBRIDISATION - 2) medium stringency	9-1-1-1-1-1-1	ST117						0.88	0	0	0	0	0	0	0	0	0	0	0	0.88	0.88	0.88	0	0	0	0	0	0	0	0	0	0	0.88	0.22	0	0	0.88	0	0	0	0	0	0	0	0	0	0	0.88
	U6301_S3 : Primer2Comment VIRTUAL HYBRIDISATION - 3) low stringency	9-1-1-1-1-1-1	ST117						0.88	0	0	0	0	0	0	0	0	0	0	0	0.88	0.88	0.88	0	0	0	0	0	0	0	0	0	0	0.88	0.33	0	0	0.88	0	0	0	0	0	0	0	0	0	0	0.88
	97895_E_faecium_Stamm_Regensburg-U6301_141222_RF_results								0.98785	0.00200803	-0.0020202	-0.00206523	0.00392279	0.00594394	0.0119882	0.040016	-0.00406504	0.0225197	-0.00210036	-0.00191476	0.987566	0.988318	0.988409	0.0297664	0.0115893	0.0231661	0.838179	0	0.0185991	0.0379594	0.00552486	0.0211924	0.00995913	0.987728	0.965697	0.891884	0.152445	0.987727	0.0944089	0.00393399	0.0129752	0.00891427	0.0038881	-0.0100348	0.05079	-0.00393481	0.0195271	-0.000112769	0.987865
E_faecium_Regensburg-VR01-031-006 (D355_S16)	D355_S16 : Primer2Comment VIRTUAL HYBRIDISATION - 1) high stringency	9-1-1-1-1-1-1	ST117				71		0.88	0	0	0	0	0	0	0	0	0	0	0	0.88	0.88	0.88	0	0	0	0	0	0	0	0	0	0	0.88	0.146667	0	0	0.88	0	0	0	0	0	0	0	0	0	0	0.88
	D355_S16 : Primer2Comment VIRTUAL HYBRIDISATION - 2) medium stringency	9-1-1-1-1-1-1	ST117						0.88	0	0	0	0	0	0	0	0	0	0	0	0.88	0.88	0.88	0	0	0	0	0	0	0	0	0	0	0.88	0.22	0	0	0.88	0	0	0	0	0	0	0	0	0	0	0.88
	D355_S16 : Primer2Comment VIRTUAL HYBRIDISATION - 3) low stringency	9-1-1-1-1-1-1	ST117						0.88	0	0	0	0	0	0	0	0	0	0	0	0.88	0.88	0.88	0	0	0	0	0	0	0	0	0	0	0.88	0.33	0	0	0.88	0	0	0	0	0	0	0	0	0	0	0.88
	2023-11-27_InterArray\97854_E_faecium_Stamm_Regensburg-VR01-031-006								0.987973	-0.00583871	-0.00587302	-0.00403496	0.000980392	-0.00196078	-0.00201908	0.0137758	-0.0111985	-0.00197239	-0.00198399	-0.000100888	0.987576	0.988432	0.988522	0.0445869	0.0131587	0.00948377	0.573262	-3.21027e-05	0.0110838	0.0218085	0.00350755	0.0227758	3.32226e-05	0.987949	0.868796	0.743852	0.0980551	0.987996	0.0645181	0.00583821	0.00961499	0.0039101	0.00193798	-0.00577201	0.0176032	-3.24696e-05	0.00177293	-0.0059528	0.987983
E_faecium_Regensburg-VR01-037-019 (D1880_S89)	D1880_S89 : Primer2Comment VIRTUAL HYBRIDISATION - 1) high stringency	9-1-1-1-1-1-1	ST117				71		0.88	0	0	0	0	0	0	0	0	0	0	0	0.88	0.88	0.88	0	0	0	0	0	0	0	0	0	0	0.88	0.146667	0	0	0.88	0	0	0	0	0	0	0	0	0	0	0.88
	D1880_S89 : Primer2Comment VIRTUAL HYBRIDISATION - 2) medium stringency	9-1-1-1-1-1-1	ST117						0.88	0	0	0	0	0	0	0	0	0	0	0	0.88	0.88	0.88	0	0	0	0	0	0	0	0	0	0	0.88	0.22	0	0	0.88	0	0	0	0	0	0	0	0	0	0	0.88
	D1880_S89 : Primer2Comment VIRTUAL HYBRIDISATION - 3) low stringency	9-1-1-1-1-1-1	ST117						0.88	0	0	0	0	0	0	0	0	0	0	0	0.88	0.88	0.88	0	0	0	0	0	0	0	0	0	0	0.88	0.33	0	0	0.88	0	0	0	0	0	0	0	0	0	0	0.88
	97924_E_faecium_Stamm_Regensburg-VR01-037-019_110123_RF_results								0.987996	-0.00491871	-9.12462e-05	0.000102069	0.00198413	0.00790601	-0.00406504	0.00997173	0.00589678	0.00584911	0.00188114	-0.00399202	0.987676	0.988336	0.988362	0.0235757	0.0135487	0.00774455	0.385323	-0.00018843	0.00927327	0.0378098	0.003663	0.00389877	0.00391279	0.987583	0.757449	0.684821	0.108714	0.987748	0.0278109	0.0059184	0.0118235	0.00574713	0.00196078	-0.00782559	0.0195667	-0.00194932	0.00598802	-0.0037785	0.987919
E_faecium_Regensburg-VR01-037-021 (D1882_S91)	D1882_S91 : Primer2Comment VIRTUAL HYBRIDISATION - 1) high stringency	9-1-1-1-1-1-1	ST117				1775		0.88	0	0	0	0	0	0	0	0	0	0	0	0.88	0.88	0.88	0	0	0	0	0	0	0	0	0	0	0.88	0.146667	0	0	0.88	0	0	0	0	0	0	0	0	0	0	0.88
	D1882_S91 : Primer2Comment VIRTUAL HYBRIDISATION - 2) medium stringency	9-1-1-1-1-1-1	ST117						0.88	0	0	0	0	0	0	0	0	0	0	0	0.88	0.88	0.88	0	0	0	0	0	0	0	0	0	0	0.88	0.22	0	0	0.88	0	0	0	0	0	0	0	0	0	0	0.88
	D1882_S91 : Primer2Comment VIRTUAL HYBRIDISATION - 3) low stringency	9-1-1-1-1-1-1	ST117						0.88	0	0	0	0	0	0	0	0	0	0	0	0.88	0.88	0.88	0	0	0	0	0	0	0	0	0	0	0.88	0.33	0	0	0.88	0	0	0	0	0	0	0	0	0	0	0.88
	97926_E_faecium_Stamm_Regensburg-VR01-037-021_110123_RF_results								0.988657	-0.00913224	-0.00377863	0.000124875	0.000951451	0.00749204	-0.00184078	0.0037037	-0.00185185	0.0531379	-0.00385771	0.00201377	0.987878	0.988544	0.988478	0.017457	0.00952711	0.0169235	0.0112823	-0.00371636	0.00927151	0.0218699	-0.00359517	0.00181055	0.00372451	0.988391	0.637305	0.547433	0.0954976	0.988257	0.0391535	0.00755778	0.00180149	-0.00213684	0.00200331	-0.00775878	0.0154382	-0.00190551	0.00764208	-0.00111238	0.988027
E_faecium_Regensburg-VR01-037-022 (D1883_S92)	D1883_S92 : Primer2Comment VIRTUAL HYBRIDISATION - 1) high stringency	9-1-1-1-1-1-1	ST117		ST17	CC17	1775		0.88	0	0	0	0	0	0	0	0	0	0	0	0.88	0.88	0.88	0	0	0	0	0	0	0	0	0	0	0.88	0.146667	0	0	0.88	0	0	0	0	0	0	0	0	0	0	0.88
	D1883_S92 : Primer2Comment VIRTUAL HYBRIDISATION - 2) medium stringency	9-1-1-1-1-1-1	ST117						0.88	0	0	0	0	0	0	0	0	0	0	0	0.88	0.88	0.88	0	0	0	0	0	0	0	0	0	0	0.88	0.22	0	0	0.88	0	0	0	0	0	0	0	0	0	0	0.88
	D1883_S92 : Primer2Comment VIRTUAL HYBRIDISATION - 3) low stringency	9-1-1-1-1-1-1	ST117						0.88	0	0	0	0	0	0	0	0	0	0	0	0.88	0.88	0.88	0	0	0	0	0	0	0	0	0	0	0.88	0.33	0	0	0.88	0	0	0	0	0	0	0	0	0	0	0.88
	97927_E_faecium_Stamm_Regensburg-VR01-037-022_110123_RF_results								0.988063	0.00399911	-0.00189498	-0.000315258	-0.00383458	-0.00197239	-0.00675803	0.0213971	0.0018622	-0.00197239	0	0.00196078	0.987739	0.659085	0.983403	-0.00414143	0.00964064	0.0214715	-0.0375336	0.105604	0.030261	0.0261912	0.000123408	0.00192678	0.00369769	0.98809	0.619357	0.539764	0.0813865	0.987997	0.0291369	0.0077118	0.00684106	0.00193798	8.91474e-05	-0.00783692	0.00983157	-0.00381262	0.015408	0	0.988032
E_faecium_Regensburg-VR01-018-018 (D366_S24)	D366_S24 : Primer2Comment VIRTUAL HYBRIDISATION - 1) high stringency	9-1-1-1-1-1-1	ST117		ST17	CC17	1686		0.88	0	0	0	0	0	0	0	0	0	0	0	0.88	0.88	0.88	0	0	0	0	0	0	0	0	0	0	0.88	0.146667	0	0	0.88	0	0	0	0	0	0	0	0	0	0	0.88
	D366_S24 : Primer2Comment VIRTUAL HYBRIDISATION - 2) medium stringency	9-1-1-1-1-1-1	ST117						0.88	0	0	0	0	0	0	0	0	0	0	0	0.88	0.88	0.88	0	0	0	0	0	0	0	0	0	0	0.88	0.22	0	0	0.88	0	0	0	0	0	0	0	0	0	0	0.88
	D366_S24 : Primer2Comment VIRTUAL HYBRIDISATION - 3) low stringency	9-1-1-1-1-1-1	ST117						0.88	0	0	0	0	0	0	0	0	0	0	0	0.88	0.88	0.88	0	0	0	0	0	0	0	0	0	0	0.88	0.33	0	0	0.88	0	0	0	0	0	0	0	0	0	0	0.88
	2023-11-27_InterArray\97867_E_faecium_Stamm_Regensburg-VR01-018-018								0.988204	-0.00482469	0.00196078	0.00383458	0.00196078	0.0018622	-0.00196078	0.0288626	-0.00196078	0.00185185	0.00185185	0	0.988001	0.65917	0.986736	0.050658	0.00546838	0.00929535	0.858011	0.153784	0.0090156	0.0318274	0.000793575	0.00725236	0.000856782	0.988018	0.980519	0.946528	0.112679	0.988045	0.201238	0.00188324	0.0056721	0.00950513	0.00191571	-0.0076721	0.0420462	-0.00209292	-0.00387649	-0.00370604	0.98817
E_faecium_Regensburg-VR01-057-019 (D377_S33)	D377_S33 : Primer2Comment VIRTUAL HYBRIDISATION - 1) high stringency	9-1-1-1-1-1-1	ST117				71		0.88	0	0	0	0	0	0	0	0	0	0	0	0.88	0.88	0.88	0	0	0	0	0	0	0	0	0	0	0.88	0.146667	0	0	0.88	0	0	0	0	0	0	0	0	0	0	0.88
	D377_S33 : Primer2Comment VIRTUAL HYBRIDISATION - 2) medium stringency	9-1-1-1-1-1-1	ST117						0.88	0	0	0	0	0	0	0	0	0	0	0	0.88	0.88	0.88	0	0	0	0	0	0	0	0	0	0	0.88	0.22	0	0	0.88	0	0	0	0	0	0	0	0	0	0	0.88
	D377_S33 : Primer2Comment VIRTUAL HYBRIDISATION - 3) low stringency	9-1-1-1-1-1-1	ST117						0.88	0	0	0	0	0	0	0	0	0	0	0	0.88	0.88	0.88	0	0	0	0	0	0	0	0	0	0	0.88	0.33	0	0	0.88	0	0	0	0	0	0	0	0	0	0	0.88
	2023-11-27_InterArray\97864_E_faecium_Stamm_Regensburg-VR01-057-019								0.988254	-0.0037684	-0.00774368	-0.00210315	-0.00385369	-0.0038761	0	0.0262386	-0.001796	-0.00206051	-0.00196078	0.00383256	0.987921	0.986865	0.988208	0.0377603	0.00585149	0.0364508	0.649087	-0.00184162	0.00933625	0.0186104	0.00372439	0.197178	-0.00389864	0.988116	0.977664	0.825313	0.108949	0.988114	0.108849	0.00771125	0.00765404	0.00979114	0.00579155	-0.00384632	0.0391562	0.00584836	0.0135487	-0.00569678	0.988085
E_faecium_Regensburg-VR01-059-058 (D1801_S10)	D1801_S10 : Primer2Comment VIRTUAL HYBRIDISATION - 1) high stringency	9-1-1-1-1-1-1	ST117				71		0.88	0	0	0	0	0	0	0	0	0	0	0	0.88	0.88	0.88	0	0	0	0	0	0	0	0	0	0	0.88	0.146667	0	0	0.88	0	0	0	0	0	0	0	0	0	0	0.88
	D1801_S10 : Primer2Comment VIRTUAL HYBRIDISATION - 2) medium stringency	9-1-1-1-1-1-1	ST117						0.88	0	0	0	0	0	0	0	0	0	0	0	0.88	0.88	0.88	0	0	0	0	0	0	0	0	0	0	0.88	0.22	0	0	0.88	0	0	0	0	0	0	0	0	0	0	0.88
	D1801_S10 : Primer2Comment VIRTUAL HYBRIDISATION - 3) low stringency	9-1-1-1-1-1-1	ST117						0.88	0	0	0	0	0	0	0	0	0	0	0	0.88	0.88	0.88	0	0	0	0	0	0	0	0	0	0	0.88	0.33	0	0	0.88	0	0	0	0	0	0	0	0	0	0	0.88
	97769_E_faecium_Stamm_Regensburg-VR01-059-058_251122_RF_results								0.987601	-0.00390344	-0.0020202	0.00204499	-0.00400404	-0.00207039	-0.00611095	0.0245846	0.00198413	0.00402912	0.00591716	0.00412832	0.987362	0.988102	0.988106	0.0468641	0.0238983	0.0499206	0.810757	-0.0058993	0.098552	0.0716204	3.21027e-05	0.037238	-0.00199687	0.987392	0.976378	0.883308	0.159596	0.987419	0.0979866	0.0121349	0.0163866	0.00810559	0.00909249	-0.00391141	0.0460683	0.00425399	0.0221449	-0.00170455	0.987598
E_faecium_Regensburg-VR01-014-075 (D11_S89)	D11_S89 : Primer2Comment VIRTUAL HYBRIDISATION - 1) high stringency	9-1-1-1-1-1-1	ST117				71		0.88	0	0	0	0	0	0	0	0	0	0	0	0.88	0.88	0.88	0	0	0	0	0	0	0	0	0	0	0.88	0.146667	0	0	0.88	0	0	0	0	0	0	0	0	0	0	0.88
	D11_S89 : Primer2Comment VIRTUAL HYBRIDISATION - 2) medium stringency	9-1-1-1-1-1-1	ST117						0.88	0	0	0	0	0	0	0	0	0	0	0	0.88	0.88	0.88	0	0	0	0	0	0	0	0	0	0	0.88	0.22	0	0	0.88	0	0	0	0	0	0	0	0	0	0	0.88
	D11_S89 : Primer2Comment VIRTUAL HYBRIDISATION - 3) low stringency	9-1-1-1-1-1-1	ST117						0.88	0	0	0	0	0	0	0	0	0	0	0	0.88	0.88	0.88	0	0	0	0	0	0	0	0	0	0	0.88	0.33	0	0	0.88	0	0	0	0	0	0	0	0	0	0	0.88
	2023-10-06_InterArray\97831_E_faecium_Stamm_Regensburg-VR01-014-075								0.988427	-0.00561833	-0.0038761	-0.0020421	-0.00190476	-0.00182149	-0.00379094	0.0253125	-0.00394477	-0.00377961	0	0.00153652	0.987765	0.988195	0.986582	0.00753307	0.00388912	0.0464722	0.194177	-0.000113907	0.0110369	0.0192978	0.00184162	-0.00376949	0.00935764	0.988294	0.649817	0.567956	0.0888308	0.988177	0.0395666	0.00389864	0.0115225	-0.00606832	0.011934	-0.0137317	0.0134839	0.0159814	0.0112241	0.000909344	0.987842
E_faecium_Regensburg-VR01-012-064 (D13_S91)	D13_S91 : Primer2Comment VIRTUAL HYBRIDISATION - 1) high stringency	9-1-1-1-1-1-1	ST117				71		0.88	0	0	0	0	0	0	0	0	0	0	0	0.88	0.88	0.88	0	0	0	0	0	0	0	0	0	0	0.88	0.146667	0	0	0.88	0	0	0	0	0	0	0	0	0	0	0.88
	D13_S91 : Primer2Comment VIRTUAL HYBRIDISATION - 2) medium stringency	9-1-1-1-1-1-1	ST117						0.88	0	0	0	0	0	0	0	0	0	0	0	0.88	0.88	0.88	0	0	0	0	0	0	0	0	0	0	0.88	0.22	0	0	0.88	0	0	0	0	0	0	0	0	0	0	0.88
	D13_S91 : Primer2Comment VIRTUAL HYBRIDISATION - 3) low stringency	9-1-1-1-1-1-1	ST117						0.88	0	0	0	0	0	0	0	0	0	0	0	0.88	0.88	0.88	0	0	0	0	0	0	0	0	0	0	0.88	0.33	0	0	0.88	0	0	0	0	0	0	0	0	0	0	0.88
	2023-10-13_InterArray\97833_E_faecium_Stamm_Regensburg-VR01-012-064								0.988706	-0.00175555	-0.00369415	0.00352179	0	-0.00554669	-0.00377742	0.00746371	0.0186507	-0.00949535	0.00188324	-0.00370416	0.988303	0.988936	0.988915	0.0434441	0.0145671	0.00735071	0.765131	-0.00355635	0.0196776	0.0374168	-0.00183054	0.00991314	0.0018622	0.98857	0.883855	0.729795	0.0678438	0.988436	0.0806332	0.00177704	0.0374801	-6.31412e-05	0.00378788	8.42069e-05	0.0112574	-0.007503	0.00463578	-0.00189394	0.988578
E_faecium_Regensburg-VR01-105-035 (D8_S86)	D8_S86 : Primer2Comment VIRTUAL HYBRIDISATION - 1) high stringency	9-1-1-1-1-1-1	ST117				71		0.88	0	0	0	0	0	0	0	0	0	0	0	0.88	0.88	0.88	0	0	0	0	0	0	0	0	0	0	0.88	0.146667	0	0	0.88	0	0	0	0	0	0	0	0	0	0	0.88
	D8_S86 : Primer2Comment VIRTUAL HYBRIDISATION - 2) medium stringency	9-1-1-1-1-1-1	ST117						0.88	0	0	0	0	0	0	0	0	0	0	0	0.88	0.88	0.88	0	0	0	0	0	0	0	0	0	0	0.88	0.22	0	0	0.88	0	0	0	0	0	0	0	0	0	0	0.88
	D8_S86 : Primer2Comment VIRTUAL HYBRIDISATION - 3) low stringency	9-1-1-1-1-1-1	ST117						0.88	0	0	0	0	0	0	0	0	0	0	0	0.88	0.88	0.88	0	0	0	0	0	0	0	0	0	0	0.88	0.33	0	0	0.88	0	0	0	0	0	0	0	0	0	0	0.88
	2023-10-06_InterArray\97828_E_faecium_Stamm_Regensburg-VR01-105-035								0.948508	-0.00545546	-0.00748283	0.00558659	0.00371428	-0.00195368	-0.00560986	0.0111577	0.00182149	-0.000116491	0.000889882	-0.00768511	0.988065	0.977593	0.928821	4.25645e-05	0.328018	0.00963391	0.0444666	0.00176367	0.0106442	0.0246878	-0.00353971	0.00712954	0.00188123	0.982785	0.543083	0.480051	0.0664275	0.978809	0.0264169	0.00385356	0.0152747	0.00743844	0.00181938	-0.0056555	0.0136479	-0.00379944	0.00377863	-0.00755044	0.982579
E. faecium Regensburg-VR01-019-021 (D940_S60)	D940_S60 : Primer2Comment VIRTUAL HYBRIDISATION - 1) high stringency	9-1-1-1-1-1-1	ST117				71		0.88	0	0	0	0	0	0	0	0	0	0	0	0.88	0.88	0.88	0	0	0	0	0	0	0	0	0	0	0.88	0.146667	0	0	0.88	0	0	0	0	0	0	0	0	0	0	0.88
	D940_S60 : Primer2Comment VIRTUAL HYBRIDISATION - 2) medium stringency	9-1-1-1-1-1-1	ST117						0.88	0	0	0	0	0	0	0	0	0	0	0	0.88	0.88	0.88	0	0	0	0	0	0	0	0	0	0	0.88	0.22	0	0	0.88	0	0	0	0	0	0	0	0	0	0	0.88
	D940_S60 : Primer2Comment VIRTUAL HYBRIDISATION - 3) low stringency	9-1-1-1-1-1-1	ST117						0.88	0	0	0	0	0	0	0	0	0	0	0	0.88	0.88	0.88	0	0	0	0	0	0	0	0	0	0	0.88	0.33	0	0	0.88	0	0	0	0	0	0	0	0	0	0	0.88
	2023-02-09_InterArray\97720_E_faecium_Stamm_Regensburg-VR01-019-021_251122								0.110569	-3.52237e-05	-1.26235e-05	-0.0140228	0.00197239	0.00408998	-0.00199748	0.00603743	-0.00399431	9.5672e-05	-1.24695e-05	-0.0040404	0.987797	0.267066	0.470977	-0.00214933	0.00074269	0.015873	0.0446586	0	0	0.00276902	-3.17421e-05	-0.00188324	0.0100402	0.326344	0.140448	0.0303308	0.00808096	0.256614	-2.50929e-05	8.42054e-05	-0.00605092	-5.94176e-05	-0.00600119	9.45358e-05	0.00396952	-0.00198413	0.00589613	-0.0062033	0.842138
E_faecium_Regensburg-VR01-003-020 (D1843_S52)	D1843_S52 : Primer2Comment VIRTUAL HYBRIDISATION - 1) high stringency	9-1-1-1-1-1-1	ST117				71		0.88	0	0	0	0	0	0	0	0	0	0	0	0.88	0.88	0.88	0	0	0	0	0	0	0	0	0	0	0.88	0.146667	0	0	0.88	0	0	0	0	0	0	0	0	0	0	0.88
	D1843_S52 : Primer2Comment VIRTUAL HYBRIDISATION - 2) medium stringency	9-1-1-1-1-1-1	ST117						0.88	0	0	0	0	0	0	0	0	0	0	0	0.88	0.88	0.88	0	0	0	0	0	0	0	0	0	0	0.88	0.22	0	0	0.88	0	0	0	0	0	0	0	0	0	0	0.88
	D1843_S52 : Primer2Comment VIRTUAL HYBRIDISATION - 3) low stringency	9-1-1-1-1-1-1	ST117						0.88	0	0	0	0	0	0	0	0	0	0	0	0.88	0.88	0.88	0	0	0	0	0	0	0	0	0	0	0.88	0.33	0	0	0.88	0	0	0	0	0	0	0	0	0	0	0.88
	97790_E_faecium_Stamm_Regensburg-VR01-003-020_150923								0.98828	-0.00387597	0.00386633	-0.00189394	-1.08224e-05	0.00476827	-3.40021e-05	0.017594	0.00193798	0.00188324	-0.00193798	-0.00570446	0.987991	0.988753	0.988749	0.0212224	0.00760246	0.00778254	0.00941801	-0.00383142	0.12321	0.0165078	-9.58346e-06	0.00576991	0	0.988092	0.507886	0.416971	0.0423691	0.988139	0.0369438	-2.20203e-05	0.00387597	0.00582633	0.00191571	-0.00559217	0.0211993	0.00189658	0.0114958	-0.00364626	0.988284
E_faecium_Regensburg-VR01-003-029 (D1852_S61)	D1852_S61 : Primer2Comment VIRTUAL HYBRIDISATION - 1) high stringency	9-1-1-1-1-1-1	ST117				71		0.88	0	0	0	0	0	0	0	0	0	0	0	0.88	0.88	0.88	0	0	0	0	0	0	0	0	0	0	0.88	0.146667	0	0	0.88	0	0	0	0	0	0	0	0	0	0	0.88
	D1852_S61 : Primer2Comment VIRTUAL HYBRIDISATION - 2) medium stringency	9-1-1-1-1-1-1	ST117						0.88	0	0	0	0	0	0	0	0	0	0	0	0.88	0.88	0.88	0	0	0	0	0	0	0	0	0	0	0.88	0.22	0	0	0.88	0	0	0	0	0	0	0	0	0	0	0.88
	D1852_S61 : Primer2Comment VIRTUAL HYBRIDISATION - 3) low stringency	9-1-1-1-1-1-1	ST117						0.88	0	0	0	0	0	0	0	0	0	0	0	0.88	0.88	0.88	0	0	0	0	0	0	0	0	0	0	0.88	0.33	0	0	0.88	0	0	0	0	0	0	0	0	0	0	0.88
	97793_E_faecium_Stamm_Regensburg-VR01-003-029_150923								0.988672	-0.0036937	0.0017162	-0.00188324	0.00541611	0.00362319	-0.00291567	0.0132016	-0.00191571	0.00182149	-0.00385356	-0.0358585	0.987909	0.988662	0.988716	0.0658773	0.016799	0.0129495	0.0128781	3.10385e-05	0.0232112	0.0391145	-0.00181159	0.0166335	0.0092409	0.98839	0.979084	0.951294	0.131676	0.988436	0.11015	0.00281042	0.00655796	0.00372544	0.00382072	-0.0095837	0.0266298	-0.00201005	0.00563232	-0.018112	0.987971
E_faecium_Regensburg-VR01-003-030 (D1853_S62)	D1853_S62 : Primer2Comment VIRTUAL HYBRIDISATION - 1) high stringency	9-1-1-1-1-1-1	ST117				1775		0.88	0	0	0	0	0	0	0	0	0	0	0	0.88	0.88	0.88	0	0	0	0	0	0	0	0	0	0	0.88	0.146667	0	0	0.88	0	0	0	0	0	0	0	0	0	0	0.88
	D1853_S62 : Primer2Comment VIRTUAL HYBRIDISATION - 2) medium stringency	9-1-1-1-1-1-1	ST117						0.88	0	0	0	0	0	0	0	0	0	0	0	0.88	0.88	0.88	0	0	0	0	0	0	0	0	0	0	0.88	0.22	0	0	0.88	0	0	0	0	0	0	0	0	0	0	0.88
	D1853_S62 : Primer2Comment VIRTUAL HYBRIDISATION - 3) low stringency	9-1-1-1-1-1-1	ST117						0.88	0	0	0	0	0	0	0	0	0	0	0	0.88	0.88	0.88	0	0	0	0	0	0	0	0	0	0	0.88	0.33	0	0	0.88	0	0	0	0	0	0	0	0	0	0	0.88
	97794_E_faecium_Stamm_Regensburg-VR01-003-030_150923								0.988722	-0.00545925	-0.00560949	0.00442926	0.0018622	0.00185185	-0.0103355	0.030126	-0.00767429	0.0436785	-9.31676e-05	-0.00564103	0.988344	0.988835	0.988888	0.0113351	0	0.0147795	0.0275506	0.00311454	0.0143835	0.0340098	-0.0087777	0.00372439	0.00180092	0.988502	0.631918	0.465864	0.044074	0.988416	0.0709417	0.00565008	-0.00758393	-6.53253e-05	5.23188e-05	-0.0108108	0.0209229	-0.00185185	0.0186369	-0.0150736	0.988501
Regensburg D192_VR01-105-008	D192_VR01-105-008 : Primer2Comment VIRTUAL HYBRIDISATION - 1) high stringency	9-1-1-1-1-1-1	ST117	CC17					0.88		0	0	0	0	0	0	0	0	0	0	0.88	0.88	0.88	0	0	0	0	0	0	0	0	0	0	0.88	0.146667	0	0	0.88	0	0	0	0	0	0	0	0	0	0	0.88
	D192_VR01-105-008 : Primer2Comment VIRTUAL HYBRIDISATION - 2) medium stringency	9-1-1-1-1-1-1	ST117	CC17					0.88		0	0	0	0	0	0	0	0	0	0	0.88	0.88	0.88	0	0	0	0	0	0	0	0	0	0	0.88	0.22	0	0	0.88	0	0	0	0	0	0	0	0	0	0	0.88
	D192_VR01-105-008 : Primer2Comment VIRTUAL HYBRIDISATION - 3) low stringency	9-1-1-1-1-1-1	ST117	CC17					0.88		0	0	0	0	0	0	0	0	0	0	0.88	0.88	0.88	0	0	0	0	0	0	0	0	0	0	0.88	0.33	0	0	0.88	0	0	0	0	0	0	0	0	0	0	0.88
	97623_E_faecium_Stamm_Regensburg-VR01-105-008_150622 .30005_4.chip	9-1-1-1-1-1-1	ST117	CC17					0.826204		0.00743667	0.00396433	-0.00400967	0.004991	-0.000957333	0.008589	-0.00109867	0.000235667	0.00845967	0.003346	0.868007	0.863059	0.793316	0.006076	0.00700533	0.00715133	0.0211023	-0.00395933	0.00305433	0.011161	0.00278933	0.0061905	0.005952	0.85986	0.409072	0.374822	0.0352503	0.847023	0.0414923	-0.000929	0.00395667	0.00231567	-0.000608	0.002267	0.017201	-0.00170033	0.004335	0.000771333	0.57333
E_faecium_Regensburg-VR01-030-005 (D956_S75)	D956_S75 : Primer2Comment VIRTUAL HYBRIDISATION - 1) high stringency	9-1-1-1-1-1-1	ST117				71		0.88	0	0	0	0	0	0	0	0	0	0	0	0.88	0.88	0.88	0	0	0	0	0	0	0	0	0	0	0.88	0.146667	0	0	0.88	0	0	0	0	0	0	0	0	0	0	0.88
	D956_S75 : Primer2Comment VIRTUAL HYBRIDISATION - 2) medium stringency	9-1-1-1-1-1-1	ST117						0.88	0	0	0	0	0	0	0	0	0	0	0	0.88	0.88	0.88	0	0	0	0	0	0	0	0	0	0	0.88	0.22	0	0	0.88	0	0	0	0	0	0	0	0	0	0	0.88
	D956_S75 : Primer2Comment VIRTUAL HYBRIDISATION - 3) low stringency	9-1-1-1-1-1-1	ST117						0.88	0	0	0	0	0	0	0	0	0	0	0	0.88	0.88	0.88	0	0	0	0	0	0	0	0	0	0	0.88	0.33	0	0	0.88	0	0	0	0	0	0	0	0	0	0	0.88
	2023-02-14_InterArray\97731_E_faecium_Stamm_Regensburg-VR01-030-005_251122								0.581592	0	0	-0.00193798	5.4123e-05	-0.00194932	-0.00197239	0.00375307	-0.00194932	-7.75452e-05	-0.00393317	-0.00598802	0.988038	0.924634	0.984698	0.00773733	0.00196078	0.00377791	0.141467	-3.28428e-05	0.0110344	0.00189394	-0.0016924	0.00375948	-0.00382122	0.988186	0.81583	0.265628	0.013271	0.986214	0.00189394	0.00387597	-0.00198413	6.76247e-05	0.00386633	-0.00371279	0.00583741	-1.17952e-06	0.00584835	-0.0059644	0.988125
E_faecium_Regensburg-VR01-009-060 (D344_S6)	D344_S6 : Primer2Comment VIRTUAL HYBRIDISATION - 1) high stringency	9-1-1-1-1-1-1	ST117				71		0.88	0	0	0	0	0	0	0	0	0	0	0	0.88	0.88	0.88	0	0	0	0	0	0	0	0	0	0	0.88	0.146667	0	0	0.88	0	0	0	0	0	0	0	0	0	0	0.88
	D344_S6 : Primer2Comment VIRTUAL HYBRIDISATION - 2) medium stringency	9-1-1-1-1-1-1	ST117						0.88	0	0	0	0	0	0	0	0	0	0	0	0.88	0.88	0.88	0	0	0	0	0	0	0	0	0	0	0.88	0.22	0	0	0.88	0	0	0	0	0	0	0	0	0	0	0.88
	D344_S6 : Primer2Comment VIRTUAL HYBRIDISATION - 3) low stringency	9-1-1-1-1-1-1	ST117						0.88	0	0	0	0	0	0	0	0	0	0	0	0.88	0.88	0.88	0	0	0	0	0	0	0	0	0	0	0.88	0.33	0	0	0.88	0	0	0	0	0	0	0	0	0	0	0.88
	2023-10-20_InterArray\97840_E_faecium_Stamm_Regensburg-VR01-009-060								0.986886	-0.0018622	-0.00383142	-0.00189394	0.00747201	-9.40907e-05	-0.00200004	0.0496547	0.003663	-0.000190561	-2.20203e-05	-0.00202206	0.988342	0.98884	0.900922	0.00191571	-3.24696e-05	0.0334946	0.338338	-0.00184162	0.0227329	0.0750711	0.00163627	-0.000108991	0.0110929	0.988437	0.582065	0.463504	0.0672697	0.988322	0.0858758	0.0170812	0.0114205	0.00185185	-0.000893083	-0.00182017	0.0728065	-0.00291365	0.0434477	-0.00569519	0.988244
E_faecium_Regensburg-VR01-030-002 (D953_S72)	D953_S72 : Primer2Comment VIRTUAL HYBRIDISATION - 1) high stringency	9-1-1-1-1-1-1	ST117				71		0.88	0	0	0	0	0	0	0	0	0	0	0	0.88	0.88	0.88	0	0	0	0	0	0	0	0	0	0	0.88	0.146667	0	0	0.88	0	0	0	0	0	0	0	0	0	0	0.88
	D953_S72 : Primer2Comment VIRTUAL HYBRIDISATION - 2) medium stringency	9-1-1-1-1-1-1	ST117						0.88	0	0	0	0	0	0	0	0	0	0	0	0.88	0.88	0.88	0	0	0	0	0	0	0	0	0	0	0.88	0.22	0	0	0.88	0	0	0	0	0	0	0	0	0	0	0.88
	D953_S72 : Primer2Comment VIRTUAL HYBRIDISATION - 3) low stringency	9-1-1-1-1-1-1	ST117						0.88	0	0	0	0	0	0	0	0	0	0	0	0.88	0.88	0.88	0	0	0	0	0	0	0	0	0	0	0.88	0.33	0	0	0.88	0	0	0	0	0	0	0	0	0	0	0.88
	2023-02-14_InterArray\97729_E_faecium_Stamm_Regensburg-VR01-030-002_251122								0.297422	0.0465302	-0.000118207	-0.000221305	-3.69577e-05	0.00806175	-0.00601436	-0.00205761	0.00385356	-0.000105738	-0.0020202	-0.00608524	0.987726	0.988294	0.718772	0.00589617	0.00182766	0.00196078	0.00182652	0.00174292	0.0104161	0.00094162	0.00373509	-0.0059057	0	0.985715	0.597381	0.207926	0.011909	0.953876	0.00184102	-0.00606454	0.012172	0.00200803	2.33427e-05	-0.00586394	-0.00404055	0.00785639	4.72477e-05	0	0.96573
E_faecium_Regensburg-VR01-023-045 (D369_S6)	D369_S6 : Primer2Comment VIRTUAL HYBRIDISATION - 1) high stringency	7-1-1-1-5-7-1	ST262		ST57	CC184	7077		0.88	0	0	0	0	0	0	0	0	0	0	0	0.88	0.88	0.88	0	0	0	0	0	0	0	0	0	0	0.88	0.146667	0	0	0.88	0	0	0	0	0	0	0	0	0	0	0.88
	D369_S6 : Primer2Comment VIRTUAL HYBRIDISATION - 2) medium stringency	7-1-1-1-5-7-1	ST262						0.88	0	0	0	0	0	0	0	0	0	0	0	0.88	0.88	0.88	0	0	0	0	0	0	0	0	0	0	0.88	0.22	0	0	0.88	0	0	0	0	0	0	0	0	0	0	0.88
	D369_S6 : Primer2Comment VIRTUAL HYBRIDISATION - 3) low stringency	7-1-1-1-5-7-1	ST262						0.88	0	0	0	0	0	0	0	0	0	0	0	0.88	0.88	0.88	0	0	0	0	0	0	0	0	0	0	0.88	0.33	0	0	0.88	0	0	0	0	0	0	0	0	0	0	0.88
	97873_E_faecium_Stamm_Regensburg-VR01-023-045_141222_RF_results								0.988471	-0.00185185	-0.00377961	0.00834824	0.00384249	-0.00289017	-0.00186319	0.00942309	-0.00185185	-0.00194932	-0.0039621	0.00755727	0.00193798	-9.0128e-05	-0.00196181	0.00387597	0.00181159	0.00943164	0.537365	0.00178253	0.0164277	0.0197163	-0.00353971	0.00179211	0.00374721	0.988324	0.822677	0.724014	0.100475	0.988232	0.0479394	0.00580275	0.00955777	-0.000931609	0.00377791	-0.00755898	0.0227683	0.00093577	0.0114663	0	0.988275
E_faecium_Regensburg-VR01-102-057 (D383_S9)	D383_S9 : Primer2Comment VIRTUAL HYBRIDISATION - 1) high stringency	9-1-1-1-1-1-1	ST117				71		0.88	0	0	0	0	0	0	0	0	0	0	0	0.88	0.88	0.88	0	0	0	0	0	0	0	0	0	0	0.88	0.146667	0	0	0.88	0	0	0	0	0	0	0	0	0	0	0.88
	D383_S9 : Primer2Comment VIRTUAL HYBRIDISATION - 2) medium stringency	9-1-1-1-1-1-1	ST117						0.88	0	0	0	0	0	0	0	0	0	0	0	0.88	0.88	0.88	0	0	0	0	0	0	0	0	0	0	0.88	0.22	0	0	0.88	0	0	0	0	0	0	0	0	0	0	0.88
	D383_S9 : Primer2Comment VIRTUAL HYBRIDISATION - 3) low stringency	9-1-1-1-1-1-1	ST117						0.88	0	0	0	0	0	0	0	0	0	0	0	0.88	0.88	0.88	0	0	0	0	0	0	0	0	0	0	0.88	0.33	0	0	0.88	0	0	0	0	0	0	0	0	0	0	0.88
	97877_E_faecium_Stamm_Regensburg-VR01-102-057_141222_RF_results								0.988297	-0.00386477	0.00197239	-0.00779727	0.00193798	0	-0.00791358	0.029234	-0.00197239	0.00408998	0.00200803	4.50755e-05	0.987622	0.988079	0.988225	0.0195535	0.00994261	0.0338001	0.361642	0.00205701	0.0172032	0.0299732	-0.00367446	0.359985	0.00568182	0.988019	0.735554	0.588354	0.0691619	0.988019	0.0651761	0.00407478	0.00611728	0.0166244	0.00194932	-0.00591306	0.0276196	0.00194932	0.0252763	-0.00586525	0.987834
Cluster 2 (consists of 17 strains)
RGB-[D379_S47]	PNNNNNNNNNNNPPPNNNNNNNNNNPNNNPNNNNNNNNNNPPNNNPPNNPNPNNNNNNPNNNPNPNNNNNNNNNPNNNNNPNNNNNPPPPPPNNNPPNNNNNPNPPPPNNPPPPPPPPPNNNNNNNNNNNNNNNNN
E_faecium_Regensburg-VR01-057-046 (D379_S47)	D379_S47 : Primer2Comment VIRTUAL HYBRIDISATION - 1) high stringency	9-1-1-1-1-1-1	ST117		ST17	CC17	71		0.88	0	0	0	0	0	0	0	0	0	0	0	0.88	0.88	0.88	0	0	0	0	0	0	0	0	0	0	0.88	0.146667	0	0	0.88	0	0	0	0	0	0	0	0	0	0	0.88
	D379_S47 : Primer2Comment VIRTUAL HYBRIDISATION - 2) medium stringency	9-1-1-1-1-1-1	ST117						0.88	0	0	0	0	0	0	0	0	0	0	0	0.88	0.88	0.88	0	0	0	0	0	0	0	0	0	0	0.88	0.22	0	0	0.88	0	0	0	0	0	0	0	0	0	0	0.88
	D379_S47 : Primer2Comment VIRTUAL HYBRIDISATION - 3) low stringency	9-1-1-1-1-1-1	ST117						0.88	0	0	0	0	0	0	0	0	0	0	0	0.88	0.88	0.88	0	0	0	0	0	0	0	0	0	0	0.88	0.33	0	0	0.88	0	0	0	0	0	0	0	0	0	0	0.88
	97866_E_faecium_Stamm_Regensburg-VR01-057-046_141222_RF_results								0.987391	-0.00624714	2.41939e-05	0	-0.00199601	-0.00600005	-0.00616099	0.0122859	-0.00203252	-0.00409013	2.47878e-05	-0.00508792	0.987347	0.988173	0.988195	0.0422922	0.015861	0.0208241	0.00194932	-0.00391037	0.0209088	0.0207346	-0.00555694	0.0153469	0.00202196	0.987521	0.664267	0.570275	0.0945197	0.987574	0.0548528	-0.00407843	0.00712134	0.00600019	0.00399202	-0.00190476	0.0222536	0.00196078	0.0140014	0.000176454	0.987568
E_faecium_Regensburg-VR01-030-008 (D976_S95)	D976_S95 : Primer2Comment VIRTUAL HYBRIDISATION - 1) high stringency	9-1-1-1-12-1-1	ST80				1065		0.88	0	0	0	0	0	0	0	0	0	0	0	0.88	0.88	0.88	0	0	0	0	0	0	0	0	0	0	0.88	0.146667	0	0	0.88	0	0	0	0	0	0	0	0	0	0	0.88
	D976_S95 : Primer2Comment VIRTUAL HYBRIDISATION - 2) medium stringency	9-1-1-1-12-1-1	ST80						0.88	0	0	0	0	0	0	0	0	0	0	0	0.88	0.88	0.88	0	0	0	0	0	0	0	0	0	0	0.88	0.22	0	0	0.88	0	0	0	0	0	0	0	0	0	0	0.88
	D976_S95 : Primer2Comment VIRTUAL HYBRIDISATION - 3) low stringency	9-1-1-1-12-1-1	ST80						0.88	0	0	0	0	0	0	0	0	0	0	0	0.88	0.88	0.88	0	0	0	0	0	0	0	0	0	0	0.88	0.33	0	0	0.88	0	0	0	0	0	0	0	0	0	0	0.88
	2023-02-23_InterArray\97744_E_faecium_Stamm_Regensburg-VR01-030-008_251122								0.985836	0.0119352	-0.0139781	0	0	-0.000119629	-0.00988813	0.0101293	-0.00389864	-0.00204499	-0.00406504	-0.00193798	0.987564	0.988249	0.986382	0.00376906	0.00390197	0.00793679	-0.00204891	0.00372439	0.00285271	0.00380965	-0.0037666	-0.00384505	0.00406504	0.987624	0.987698	0.795406	0.080323	0.98755	0.0364257	0.00602713	0.00406519	-5.94176e-05	-0.00200803	-0.0112136	0.00795136	-0.00210175	0.00389917	-0.00191571	0.987716
E_faecium_Regensburg-VR01-106-006 (D17_S95)	D17_S95 : Primer2Comment VIRTUAL HYBRIDISATION - 1) high stringency	9-1-1-1-12-1-1	ST80		ST21	CC128	1065		0.88	0	0	0	0	0	0	0	0	0	0	0	0.88	0.88	0.88	0	0	0	0	0	0	0	0	0	0	0.88	0.146667	0	0	0.88	0	0	0	0	0	0	0	0	0	0	0.88
	D17_S95 : Primer2Comment VIRTUAL HYBRIDISATION - 2) medium stringency	9-1-1-1-12-1-1	ST80						0.88	0	0	0	0	0	0	0	0	0	0	0	0.88	0.88	0.88	0	0	0	0	0	0	0	0	0	0	0.88	0.22	0	0	0.88	0	0	0	0	0	0	0	0	0	0	0.88
	D17_S95 : Primer2Comment VIRTUAL HYBRIDISATION - 3) low stringency	9-1-1-1-12-1-1	ST80						0.88	0	0	0	0	0	0	0	0	0	0	0	0.88	0.88	0.88	0	0	0	0	0	0	0	0	0	0	0.88	0.33	0	0	0.88	0	0	0	0	0	0	0	0	0	0	0.88
	2023-10-20_InterArray\97837_E_faecium_Stamm_Regensburg-VR01-106-006								0.987926	0.00389877	0.0020202	-0.012002	0.00394598	0.00392279	-0.00784531	0.0418285	0.00387715	0	-7.93651e-05	-0.00402823	0.987678	0.988489	0.988489	0.0490023	0.0212613	0.040713	0.0322312	-0.00206437	0.0561342	0.086691	0.00186164	0.0275464	0.00387649	0.98792	0.986119	0.943088	0.185525	0.987899	0.134883	0.0196948	0.0196458	0.0157114	-0.00200803	-0.000119962	0.0574666	0.0019509	0.0352206	-0.0037037	0.988028
E_faecium_Regensburg-VR01-106-011 (D18_S96)	D18_S96 : Primer2Comment VIRTUAL HYBRIDISATION - 1) high stringency	9-1-1-1-12-1-1	ST80		ST21	CC128	1065		0.88	0	0	0	0	0	0	0	0	0	0	0	0.88	0.88	0.88	0	0	0	0	0	0	0	0	0	0	0.88	0.146667	0	0	0.88	0	0	0	0	0	0	0	0	0	0	0.88
	D18_S96 : Primer2Comment VIRTUAL HYBRIDISATION - 2) medium stringency	9-1-1-1-12-1-1	ST80						0.88	0	0	0	0	0	0	0	0	0	0	0	0.88	0.88	0.88	0	0	0	0	0	0	0	0	0	0	0.88	0.22	0	0	0.88	0	0	0	0	0	0	0	0	0	0	0.88
	D18_S96 : Primer2Comment VIRTUAL HYBRIDISATION - 3) low stringency	9-1-1-1-12-1-1	ST80						0.88	0	0	0	0	0	0	0	0	0	0	0	0.88	0.88	0.88	0	0	0	0	0	0	0	0	0	0	0.88	0.33	0	0	0.88	0	0	0	0	0	0	0	0	0	0	0.88
	2023-10-20_InterArray\97838_E_faecium_Stamm_Regensburg-VR01-106-011								0.98821	-0.00198413	-0.00207631	-0.00196078	-9.97274e-05	-0.00214864	-4.50755e-05	0.0291644	-0.00409174	-0.000111468	0.00948523	0.00180733	0.98795	0.98863	0.988611	0.00981552	0.00941226	0.028128	0.0319824	0.00188324	0.0217923	0.0743874	-0.00268505	-0.00181159	5.53783e-05	0.988019	0.965234	0.940249	0.168133	0.988017	0.117449	0.0134921	0.0172345	0.00759888	0.0057475	-0.00106173	0.0504832	-0.0077746	0.0277976	-0.0040178	0.988133
E_faecium_Regensburg-VR01-031-008 (D356_S17)	D356_S17 : Primer2Comment VIRTUAL HYBRIDISATION - 1) high stringency	9-1-1-1-12-1-1	ST80				1065		0.88	0	0	0	0	0	0	0	0	0	0	0	0.88	0.88	0.88	0	0	0	0	0	0	0	0	0	0	0.88	0.146667	0	0	0.88	0	0	0	0	0	0	0	0	0	0	0.88
	D356_S17 : Primer2Comment VIRTUAL HYBRIDISATION - 2) medium stringency	9-1-1-1-12-1-1	ST80						0.88	0	0	0	0	0	0	0	0	0	0	0	0.88	0.88	0.88	0	0	0	0	0	0	0	0	0	0	0.88	0.22	0	0	0.88	0	0	0	0	0	0	0	0	0	0	0.88
	D356_S17 : Primer2Comment VIRTUAL HYBRIDISATION - 3) low stringency	9-1-1-1-12-1-1	ST80						0.88	0	0	0	0	0	0	0	0	0	0	0	0.88	0.88	0.88	0	0	0	0	0	0	0	0	0	0	0.88	0.33	0	0	0.88	0	0	0	0	0	0	0	0	0	0	0.88
	2023-11-27_InterArray\97855_E_faecium_Stamm_Regensburg-VR01-031-008								0.988107	-0.00576097	-0.0100281	0	-7.57872e-05	0.00383458	-0.0116796	0.0201943	0.0080968	-0.00586219	0.00394205	-0.00187114	0.987923	0.988627	0.988692	0.025055	0.0103972	0.0169681	0.00752557	-0.00189394	0.0145972	0.0382361	0	0.00747393	0.017275	0.987758	0.959969	0.874847	0.0809102	0.987871	0.0716759	0.00383154	0.00778712	0.0096567	-0.00385408	-0.0097298	0.021263	-0.00386555	0.0153516	-0.00784314	0.988149
E_faecium_Regensburg-VR01-031-019 (D357_S18)	D357_S18 : Primer2Comment VIRTUAL HYBRIDISATION - 1) high stringency	9-1-1-1-12-1-1	ST80				1065		0.88	0	0	0	0	0	0	0	0	0	0	0	0.88	0.88	0.88	0	0	0	0	0	0	0	0	0	0	0.88	0.146667	0	0	0.88	0	0	0	0	0	0	0	0	0	0	0.88
	D357_S18 : Primer2Comment VIRTUAL HYBRIDISATION - 2) medium stringency	9-1-1-1-12-1-1	ST80						0.88	0	0	0	0	0	0	0	0	0	0	0	0.88	0.88	0.88	0	0	0	0	0	0	0	0	0	0	0.88	0.22	0	0	0.88	0	0	0	0	0	0	0	0	0	0	0.88
	D357_S18 : Primer2Comment VIRTUAL HYBRIDISATION - 3) low stringency	9-1-1-1-12-1-1	ST80						0.88	0	0	0	0	0	0	0	0	0	0	0	0.88	0.88	0.88	0	0	0	0	0	0	0	0	0	0	0.88	0.33	0	0	0.88	0	0	0	0	0	0	0	0	0	0	0.88
	2023-11-27_InterArray\97856_E_faecium_Stamm_Regensburg-VR01-031-019								0.987878	0.000690208	-5.94176e-05	-0.00197225	-1.12023e-05	0.00772953	-0.00793736	0.0396772	-0.00398042	-0.00398042	-0.00587306	-0.00583728	0.987626	0.988557	0.988493	0.0235429	0.0174275	0.0350814	0.0018315	-0.00206437	0.130714	0.0243218	-0.00545546	0.00790373	0.00193919	0.987899	0.972132	0.939476	0.14459	0.987873	0.0849855	-0.00203167	0.01374	0.0038761	0.00392211	-0.00988515	0.0492614	0.00189343	0.00859414	-0.00581192	0.987952
E_faecium_Regensburg-VR01-037-020 (D1881_S90)	D1881_S90 : Primer2Comment VIRTUAL HYBRIDISATION - 1) high stringency	9-1-1-1-12-1-1	ST80				1065		0.88	0	0	0	0	0	0	0	0	0	0	0	0.88	0.88	0.88	0	0	0	0	0	0	0	0	0	0	0.88	0.146667	0	0	0.88	0	0	0	0	0	0	0	0	0	0	0.88
	D1881_S90 : Primer2Comment VIRTUAL HYBRIDISATION - 2) medium stringency	9-1-1-1-12-1-1	ST80						0.88	0	0	0	0	0	0	0	0	0	0	0	0.88	0.88	0.88	0	0	0	0	0	0	0	0	0	0	0.88	0.22	0	0	0.88	0	0	0	0	0	0	0	0	0	0	0.88
	D1881_S90 : Primer2Comment VIRTUAL HYBRIDISATION - 3) low stringency	9-1-1-1-12-1-1	ST80						0.88	0	0	0	0	0	0	0	0	0	0	0	0.88	0.88	0.88	0	0	0	0	0	0	0	0	0	0	0.88	0.33	0	0	0.88	0	0	0	0	0	0	0	0	0	0	0.88
	97925_E_faecium_Stamm_Regensburg-VR01-037-020_110123_RF_results								0.988457	-0.0056833	-0.00599129	-0.00193798	0.000793068	0.00479678	-0.00206972	0.015538	-0.00393317	0.00578377	-0.00776661	-0.00581743	0.987715	0.988453	0.988415	-0.0007187	0.00851416	0.00956155	0.00943714	-0.00561054	0.00924477	0.0298444	-0.0035461	0.00761185	-0.00193786	0.988206	0.719512	0.598769	0.077915	0.988114	0.0387283	0.00394477	0.00773119	0.00970344	7.75452e-05	-0.00581016	0.0177404	-0.00193798	0.00780914	0.00197239	0.988016
E_faecium_Regensburg-VR01-059-031 (D912_S31)	D912_S31 : Primer2Comment VIRTUAL HYBRIDISATION - 1) high stringency	9-1-1-1-12-1-1	ST80		ST21	CC128	1065		0.88	0	0	0	0	0	0	0	0	0	0	0	0.88	0.88	0.88	0	0	0	0	0	0	0	0	0	0	0.88	0.146667	0	0	0.88	0	0	0	0	0	0	0	0	0	0	0.88
	D912_S31 : Primer2Comment VIRTUAL HYBRIDISATION - 2) medium stringency	9-1-1-1-12-1-1	ST80						0.88	0	0	0	0	0	0	0	0	0	0	0	0.88	0.88	0.88	0	0	0	0	0	0	0	0	0	0	0.88	0.22	0	0	0.88	0	0	0	0	0	0	0	0	0	0	0.88
	D912_S31 : Primer2Comment VIRTUAL HYBRIDISATION - 3) low stringency	9-1-1-1-12-1-1	ST80						0.88	0	0	0	0	0	0	0	0	0	0	0	0.88	0.88	0.88	0	0	0	0	0	0	0	0	0	0	0.88	0.33	0	0	0.88	0	0	0	0	0	0	0	0	0	0	0.88
	97712_E_faecium_Stamm_Regensburg-VR01-059-031_251122_RF_results								0.987629	0.00710461	0.00412461	0.00632079	0.00387597	0.0121006	0.0490676	0.147384	0.00201959	0.00806346	0.0020202	0.00382878	0.987622	0.98811	0.988249	0.0352122	0.0206351	0.0824464	0.0290326	0.00184162	0.0704549	0.195072	0.00376648	0.029539	-0.0020202	0.987548	0.985693	0.98366	0.186891	0.987549	0.202291	0.023295	0.030466	0.0117597	0.00803555	0.00204499	0.205677	0.00184311	0.059528	-0.00203252	0.9875
E_faecium_Regensburg-VR01-003-017 (D3_S81)	D3_S81 : Primer2Comment VIRTUAL HYBRIDISATION - 1) high stringency	9-1-1-1-12-1-1	ST80				1065		0.88	0	0	0	0	0	0	0	0	0	0	0	0.88	0.88	0.88	0	0	0	0	0	0	0	0	0	0	0.88	0.146667	0	0	0.88	0	0	0	0	0	0	0	0	0	0	0.88
D3_S81	D3_S81 : Primer2Comment VIRTUAL HYBRIDISATION - 2) medium stringency	9-1-1-1-12-1-1	ST80						0.88	0	0	0	0	0	0	0	0	0	0	0	0.88	0.88	0.88	0	0	0	0	0	0	0	0	0	0	0.88	0.22	0	0	0.88	0	0	0	0	0	0	0	0	0	0	0.88
D3_S81	D3_S81 : Primer2Comment VIRTUAL HYBRIDISATION - 3) low stringency	9-1-1-1-12-1-1	ST80						0.88	0	0	0	0	0	0	0	0	0	0	0	0.88	0.88	0.88	0	0	0	0	0	0	0	0	0	0	0.88	0.33	0	0	0.88	0	0	0	0	0	0	0	0	0	0	0.88
	2023-03-23_InterArray\97788_E_faecium_Stamm_Regensburg-VR01-003-017_251122								0.681058	-0.00218161	-0.00603743	-0.00395819	0.00566319	0.0001887	0.00196078	0.00562379	-0.000270441	0.00580864	-0.0039217	-0.00203027	0.98807	0.388073	0.900178	-0.00848873	-1.12023e-05	0.00177158	0.00272002	0.00187266	0.0018622	0.00526538	-0.00171821	-0.00378898	0.00405085	0.987982	0.710661	0.153527	0.0195821	0.85693	0.0166245	-0.0089889	0.00983886	0.00481945	-0.00976952	0.00207631	0.00955413	0.0123656	-0.00374958	-0.00184674	0.988064
E_faecium_Regensburg-VR01-054-001 (D1862_S71)	D1862_S71 : Primer2Comment VIRTUAL HYBRIDISATION - 1) high stringency	9-1-1-1-12-1-1	ST80				1065		0.88	0	0	0	0	0	0	0	0	0	0	0	0.88	0.88	0.88	0	0	0	0	0	0	0	0	0	0	0.88	0.146667	0	0	0.88	0	0	0	0	0	0	0	0	0	0	0.88
	D1862_S71 : Primer2Comment VIRTUAL HYBRIDISATION - 2) medium stringency	9-1-1-1-12-1-1	ST80						0.88	0	0	0	0	0	0	0	0	0	0	0	0.88	0.88	0.88	0	0	0	0	0	0	0	0	0	0	0.88	0.22	0	0	0.88	0	0	0	0	0	0	0	0	0	0	0.88
	D1862_S71 : Primer2Comment VIRTUAL HYBRIDISATION - 3) low stringency	9-1-1-1-12-1-1	ST80						0.88	0	0	0	0	0	0	0	0	0	0	0	0.88	0.88	0.88	0	0	0	0	0	0	0	0	0	0	0.88	0.33	0	0	0.88	0	0	0	0	0	0	0	0	0	0	0.88
	2023-09-28_InterArray\97799_E_faecium_Stamm_Regensburg-VR01-054-001								0.988277	-0.00168906	0.02028	-0.00289188	0.00767714	-0.00403189	0.00661483	0.0492699	0.00185185	-0.00393317	0.00174526	-0.00179946	0.987817	0.988755	0.988777	0.0152268	0.0149076	0.0186564	0.0362626	0.0253681	0.0180248	0.0606264	-0.00352001	0.0109181	0.00579168	0.98781	0.931396	0.863828	0.150486	0.988019	0.077854	0.00192556	0.0115217	-0.00181854	0.00961227	-0.00668222	0.0614926	0.00183992	0.0358464	-0.0018315	0.988128
E_faecium_Regensburg-VR01-013-018 (D1863_S72)	D1863_S72 : Primer2Comment VIRTUAL HYBRIDISATION - 1) high stringency	9-1-1-1-12-1-1	ST80				1065		0.88	0	0	0	0	0	0	0	0	0	0	0	0.88	0.88	0.88	0	0	0	0	0	0	0	0	0	0	0.88	0.146667	0	0	0.88	0	0	0	0	0	0	0	0	0	0	0.88
	D1863_S72 : Primer2Comment VIRTUAL HYBRIDISATION - 2) medium stringency	9-1-1-1-12-1-1	ST80						0.88	0	0	0	0	0	0	0	0	0	0	0	0.88	0.88	0.88	0	0	0	0	0	0	0	0	0	0	0.88	0.22	0	0	0.88	0	0	0	0	0	0	0	0	0	0	0.88
	D1863_S72 : Primer2Comment VIRTUAL HYBRIDISATION - 3) low stringency	9-1-1-1-12-1-1	ST80						0.88	0	0	0	0	0	0	0	0	0	0	0	0.88	0.88	0.88	0	0	0	0	0	0	0	0	0	0	0.88	0.33	0	0	0.88	0	0	0	0	0	0	0	0	0	0	0.88
	2023-09-28_InterArray\97800_E_faecium_Stamm_Regensburg-VR01-013-018								0.98848	-3.28428e-05	0.00192678	0.00588235	0.00182149	0.000107697	0.0037684	0.0444358	-0.000179358	-0.00393873	-7.326e-05	-9.52804e-05	0.988341	0.958558	0.845663	0.0016362	0.0169533	0.0189449	0.0184686	0.00169718	0.0195934	0.0566946	-0.0052296	-0.0483207	0.00779727	0.988204	0.456194	0.382859	0.0488231	0.988344	0.0384847	0.00953835	0.0151544	0.00757796	0.0018611	0	0.0361345	0.00181058	0.00748979	-0.00191571	0.988444
E_faecium_Regensburg-VR01-037-014 (D1875_S84)	D1875_S84 : Primer2Comment VIRTUAL HYBRIDISATION - 1) high stringency	9-1-1-1-12-1-1	ST80				1065		0.88	0	0	0	0	0	0	0	0	0	0	0	0.88	0.88	0.88	0	0	0	0	0	0	0	0	0	0	0.88	0.146667	0	0	0.88	0	0	0	0	0	0	0	0	0	0	0.88
	D1875_S84 : Primer2Comment VIRTUAL HYBRIDISATION - 2) medium stringency	9-1-1-1-12-1-1	ST80						0.88	0	0	0	0	0	0	0	0	0	0	0	0.88	0.88	0.88	0	0	0	0	0	0	0	0	0	0	0.88	0.22	0	0	0.88	0	0	0	0	0	0	0	0	0	0	0.88
	D1875_S84 : Primer2Comment VIRTUAL HYBRIDISATION - 3) low stringency	9-1-1-1-12-1-1	ST80						0.88	0	0	0	0	0	0	0	0	0	0	0	0.88	0.88	0.88	0	0	0	0	0	0	0	0	0	0	0.88	0.33	0	0	0.88	0	0	0	0	0	0	0	0	0	0	0.88
	2023-09-28_InterArray\97807_E_faecium_Stamm_Regensburg-VR01-037-014								0.98848	-0.00749158	-0.00570747	0.0018315	-0.00191571	0.00385356	-0.00378082	0.0478382	0.0037273	-0.00192678	0.00469198	0	0.98828	0.982508	0.988713	0.00736619	0.00265434	0.139404	0.131765	0.0514821	0.034051	0.0572532	0.0034546	0.00161483	0.00192678	0.988232	0.895427	0.850455	0.108064	0.98823	0.0862641	0.0113914	0.0171175	0.00758983	0.00189394	-0.00194932	0.0724861	-0.00182149	0.0263207	-0.00549451	0.988386
E_faecium_Regensburg-VR01-037-015 (D1876_S85)	D1876_S85 : Primer2Comment VIRTUAL HYBRIDISATION - 1) high stringency	9-1-1-1-12-1-1	ST80				1065		0.88	0	0	0	0	0	0	0	0	0	0	0	0.88	0.88	0.88	0	0	0	0	0	0	0	0	0	0	0.88	0.146667	0	0	0.88	0	0	0	0	0	0	0	0	0	0	0.88
	D1876_S85 : Primer2Comment VIRTUAL HYBRIDISATION - 2) medium stringency	9-1-1-1-12-1-1	ST80						0.88	0	0	0	0	0	0	0	0	0	0	0	0.88	0.88	0.88	0	0	0	0	0	0	0	0	0	0	0.88	0.22	0	0	0.88	0	0	0	0	0	0	0	0	0	0	0.88
	D1876_S85 : Primer2Comment VIRTUAL HYBRIDISATION - 3) low stringency	9-1-1-1-12-1-1	ST80						0.88	0	0	0	0	0	0	0	0	0	0	0	0.88	0.88	0.88	0	0	0	0	0	0	0	0	0	0	0.88	0.33	0	0	0.88	0	0	0	0	0	0	0	0	0	0	0.88
	2023-09-28_InterArray\97808_E_faecium_Stamm_Regensburg-VR01-037-015								0.975772	-0.00566054	-0.00182149	-0.00192678	0.00179211	0.00385369	-0.00378228	0.0540677	-0.00014919	0.00181159	0.00196078	-0.0018315	0.987868	0.988652	0.976666	-0.00378082	0.0233011	0.0378659	0.0223365	0.00374532	0.0145833	0.045695	-0.00349191	-9.85283e-05	0.00771872	0.988273	0.358452	0.286717	0.0342891	0.988093	0.0464758	0.0193351	0.0137026	0.0077522	0.0078259	-0.00194932	0.0425772	-0.0165101	0.0214423	-0.00766689	0.987891
E_faecium_Regensburg-VR01-037-017 (D1878_S87)	D1878_S87 : Primer2Comment VIRTUAL HYBRIDISATION - 1) high stringency	9-1-1-1-12-1-1	ST80				1065		0.88	0	0	0	0	0	0	0	0	0	0	0	0.88	0.88	0.88	0	0	0	0	0	0	0	0	0	0	0.88	0.146667	0	0	0.88	0	0	0	0	0	0	0	0	0	0	0.88
	D1878_S87 : Primer2Comment VIRTUAL HYBRIDISATION - 2) medium stringency	9-1-1-1-12-1-1	ST80						0.88	0	0	0	0	0	0	0	0	0	0	0	0.88	0.88	0.88	0	0	0	0	0	0	0	0	0	0	0.88	0.22	0	0	0.88	0	0	0	0	0	0	0	0	0	0	0.88
	D1878_S87 : Primer2Comment VIRTUAL HYBRIDISATION - 3) low stringency	9-1-1-1-12-1-1	ST80						0.88	0	0	0	0	0	0	0	0	0	0	0	0.88	0.88	0.88	0	0	0	0	0	0	0	0	0	0	0.88	0.33	0	0	0.88	0	0	0	0	0	0	0	0	0	0	0.88
	2023-10-06_InterArray\97810_E_faecium_Stamm_Regensburg-VR01-037-017								0.938314	-0.00389917	-0.00978753	-0.00389917	0.00387637	-6.84182e-05	0	0.01365	0.0020202	-0.00387597	0.00179033	-4.50755e-05	0.983377	0.915413	0.8624	-0.00221775	0.00961797	0.0096934	0.00555556	-0.00379229	0.0130589	0.029435	0	-0.00365346	9.97274e-05	0.941309	0.503642	0.444497	0.0577494	0.957806	0.0283098	0.00395735	0.0057694	4.45514e-05	0.00584915	-0.019293	0.0217356	0.00197239	0.00969126	-0.00979591	0.940133
E_faecium_Regensburg-VR01-003-013 (D1837_S46)	D1837_S46 : Primer2Comment VIRTUAL HYBRIDISATION - 1) high stringency	9-1-1-1-12-1-1	ST80				1065		0.88	0	0	0	0	0	0	0	0	0	0	0	0.88	0.88	0.88	0	0	0	0	0	0	0	0	0	0	0.88	0.146667	0	0	0.88	0	0	0	0	0	0	0	0	0	0	0.88
D1837_S46	D1837_S46 : Primer2Comment VIRTUAL HYBRIDISATION - 2) medium stringency	9-1-1-1-12-1-1	ST80						0.88	0	0	0	0	0	0	0	0	0	0	0	0.88	0.88	0.88	0	0	0	0	0	0	0	0	0	0	0.88	0.22	0	0	0.88	0	0	0	0	0	0	0	0	0	0	0.88
D1837_S46	D1837_S46 : Primer2Comment VIRTUAL HYBRIDISATION - 3) low stringency	9-1-1-1-12-1-1	ST80						0.88	0	0	0	0	0	0	0	0	0	0	0	0.88	0.88	0.88	0	0	0	0	0	0	0	0	0	0	0.88	0.33	0	0	0.88	0	0	0	0	0	0	0	0	0	0	0.88
	2023-03-23_InterArray\97787_E_faecium_Stamm_Regensburg-VR01-003-013_251122								0.96912	-0.00396825	-0.00197239	-0.00394477	-0.00196078	-1.14666e-05	-0.0039217	-0.0039217	-0.00578639	0	-0.00194932	-0.00560099	0.988275	0.988801	0.988885	0.00202206	0.00175128	0	0.000124736	-0.00184162	0.00738661	0.0072269	-0.00621057	-0.00376648	-0.00381064	0.988093	0.988232	0.500155	0.0464626	0.988157	0.032605	0.00397918	-0.0018282	-0.00388757	-0.000107697	0.00185185	0.00773005	-0.00376648	0.00560124	-0.00184162	0.988388
E_faecium_Regensburg-U15513 (U15513_S32)	U15513_S32 : Primer2Comment VIRTUAL HYBRIDISATION - 1) high stringency	9-1-1-1-12-1-1	ST80		ST21	CC128	1065		0.88	0	0	0	0	0	0	0	0	0	0	0	0.88	0.88	0.88	0	0	0	0	0	0	0	0	0	0	0.88	0.146667	0	0	0.88	0	0	0	0	0	0	0	0	0	0	0.88
	U15513_S32 : Primer2Comment VIRTUAL HYBRIDISATION - 2) medium stringency	9-1-1-1-12-1-1	ST80						0.88	0	0	0	0	0	0	0	0	0	0	0	0.88	0.88	0.88	0	0	0	0	0	0	0	0	0	0	0.88	0.22	0	0	0.88	0	0	0	0	0	0	0	0	0	0	0.88
	U15513_S32 : Primer2Comment VIRTUAL HYBRIDISATION - 3) low stringency	9-1-1-1-12-1-1	ST80						0.88	0	0	0	0	0	0	0	0	0	0	0	0.88	0.88	0.88	0	0	0	0	0	0	0	0	0	0	0.88	0.33	0	0	0.88	0	0	0	0	0	0	0	0	0	0	0.88
	97917_E_faecium_Stamm_Regensburg-U15513_141222_RF_results								0.959603	0.0124383	-0.0100102	-0.0140081	0.00591716	-0.00200803	-0.0100218	0.0238365	-0.00804276	0.0582964	-0.00595778	-0.00407782	0.985112	0.98073	0.984055	0.0308447	0.0283277	0.234611	-0.00321932	-0.00394491	0.00766757	0.0154285	0.00224952	0.179975	-0.00192838	0.966326	0.525662	0.365279	0.0589376	0.929998	0.0380632	0	0.00393481	8.32025e-05	-0.00598976	-0.0162376	0.0188694	-0.00187659	0.00192678	-0.00203252	0.986515
E_faecium_Regensburg-U7561 (U7561_S45)	U7561_S45 : Primer2Comment VIRTUAL HYBRIDISATION - 1) high stringency	9-1-1-1-12-1-1	ST80		ST21	CC128	3243		0.88	0	0	0	0	0	0	0	0	0	0	0	0.88	0.88	0.88	0	0	0	0	0	0	0	0	0	0	0.88	0.146667	0	0	0.88	0	0	0	0	0	0	0	0	0	0	0.88
	U7561_S45 : Primer2Comment VIRTUAL HYBRIDISATION - 2) medium stringency	9-1-1-1-12-1-1	ST80						0.88	0	0	0	0	0	0	0	0	0	0	0	0.88	0.88	0.88	0	0	0	0	0	0	0	0	0	0	0.88	0.22	0	0	0.88	0	0	0	0	0	0	0	0	0	0	0.88
	U7561_S45 : Primer2Comment VIRTUAL HYBRIDISATION - 3) low stringency	9-1-1-1-12-1-1	ST80						0.88	0	0	0	0	0	0	0	0	0	0	0	0.88	0.88	0.88	0	0	0	0	0	0	0	0	0	0	0.88	0.33	0	0	0.88	0	0	0	0	0	0	0	0	0	0	0.88
	97896_E_faecium_Stamm_Regensburg-U7561_141222_RF_results								0.987973	-0.00395651	-0.0040646	-0.00626729	0	0.00201963	-0.00198413	0.0179637	-0.00396825	0.00198413	0.00105962	0.00387807	0.987803	0.988539	0.988605	0.0135014	0.00967133	0.0114323	0.00949535	-0.00190476	0.00929338	0.0302723	-7.71158e-05	0.0056555	-0.00384275	0.987742	0.778861	0.666279	0.0840841	0.987873	0.0372365	0.00392279	0.00594133	-0.00202962	-0.000974659	-0.00196022	0.0195648	-0.00391172	0.00578191	0	0.988082
Cluster 3 (consistis of 8 strains)
RGB-[D1_S79]	PNNNNNNNNNNNPPPNNNNNNNNNNPNNNPNNNNNNNNNNPPNNNPPNNPNPNNNNNNNNNNPNPNNNNNNNNNPNNNNNPNNNNNPPPPPPNNNPPNNNNNPNPPPNNNPPPPPPPPPNNNNNNNNNNNNNNNNN
E. faecium Regensburg-VR01-019-005 (D1_S79)	D1_S79 : Primer2Comment VIRTUAL HYBRIDISATION - 1) high stringency	9-1-1-1-1-1-1	ST117	CC17	ST143	CC152	1473		0.88	0	0	0	0	0	0	0	0	0	0	0	0.88	0.88	0.88	0	0	0	0	0	0	0	0	0	0	0.88	0.146667	0	0	0.88	0	0	0	0	0	0	0	0	0	0	0.88
	D1_S79 : Primer2Comment VIRTUAL HYBRIDISATION - 2) medium stringency	9-1-1-1-1-1-1	ST117						0.88	0	0	0	0	0	0	0	0	0	0	0	0.88	0.88	0.88	0	0	0	0	0	0	0	0	0	0	0.88	0.22	0	0	0.88	0	0	0	0	0	0	0	0	0	0	0.88
	D1_S79 : Primer2Comment VIRTUAL HYBRIDISATION - 3) low stringency	9-1-1-1-1-1-1	ST117						0.88	0	0	0	0	0	0	0	0	0	0	0	0.88	0.88	0.88	0	0	0	0	0	0	0	0	0	0	0.88	0.33	0	0	0.88	0	0	0	0	0	0	0	0	0	0	0.88
	2023-02-06_InterArray\97714_E_faecium_Stamm_Regensburg-VR01-019-005_251122								0.723847	-0.00290993	-0.00609756	0.00521594	0	-0.000246698	-0.00595017	0.00266311	-0.00772681	-2.47878e-05	-0.00591321	-0.00682739	0.987607	0.809685	0.954326	0.00132178	0.00558659	-0.000110189	0.0816233	0	0.00576927	-0.00552795	0.0161651	0.000178295	-0.00186106	0.950276	0.446015	0.114526	0.00175201	0.768935	-0.00235069	-0.00011544	-0.0020202	0.0038898	-0.00380952	-0.00687077	0.00604858	-4.83878e-05	0.00777081	0.00406519	0.987748
E_faecium_Regensburg-VR01-012-021 (D1332_S87)	D1332_S87 : Primer2Comment VIRTUAL HYBRIDISATION - 1) high stringency	9-1-1-1-1-1-1	ST117				1473		0.88	0	0	0	0	0	0	0	0	0	0	0	0.88	0.88	0.88	0	0	0	0	0	0	0	0	0	0	0.88	0.146667	0	0	0.88	0	0	0	0	0	0	0	0	0	0	0.88
	D1332_S87 : Primer2Comment VIRTUAL HYBRIDISATION - 2) medium stringency	9-1-1-1-1-1-1	ST117						0.88	0	0	0	0	0	0	0	0	0	0	0	0.88	0.88	0.88	0	0	0	0	0	0	0	0	0	0	0.88	0.22	0	0	0.88	0	0	0	0	0	0	0	0	0	0	0.88
	D1332_S87 : Primer2Comment VIRTUAL HYBRIDISATION - 3) low stringency	9-1-1-1-1-1-1	ST117						0.88	0	0	0	0	0	0	0	0	0	0	0	0.88	0.88	0.88	0	0	0	0	0	0	0	0	0	0	0.88	0.33	0	0	0.88	0	0	0	0	0	0	0	0	0	0	0.88
	2023-03-13_InterArray\97772_E_faecium_Stamm_Regensburg-VR01-012-021_251122								0.632208	-0.00188324	-0.00284259	-9.52804e-05	-0.00293288	0.00182905	0	-0.0018622	-9.97274e-05	-0.00194918	-0.00580583	-0.00588235	0.98806	0.634796	0.986621	-8.71204e-05	-0.00194932	0.0037684	0.0341688	-0.00570359	-2.12803e-05	0.00185185	-0.00178253	-0.00192678	0	0.988276	0.653769	0.222327	0.0151341	0.972413	-0.00196078	-0.00104634	-0.00189394	-7.75452e-05	0.0057158	-0.00386737	0.00776559	0	-0.0038761	0	0.988134
E_faecium_Regensburg-VR01-002-032 (D359_S3)	D359_S3 : Primer2Comment VIRTUAL HYBRIDISATION - 1) high stringency	9-1-1-1-1-1-1	ST117				1473		0.88	0	0	0	0	0	0	0	0	0	0	0	0.88	0.88	0.88	0	0	0	0	0	0	0	0	0	0	0.88	0.146667	0	0	0.88	0	0	0	0	0	0	0	0	0	0	0.88
	D359_S3 : Primer2Comment VIRTUAL HYBRIDISATION - 2) medium stringency	9-1-1-1-1-1-1	ST117						0.88	0	0	0	0	0	0	0	0	0	0	0	0.88	0.88	0.88	0	0	0	0	0	0	0	0	0	0	0.88	0.22	0	0	0.88	0	0	0	0	0	0	0	0	0	0	0.88
	D359_S3 : Primer2Comment VIRTUAL HYBRIDISATION - 3) low stringency	9-1-1-1-1-1-1	ST117						0.88	0	0	0	0	0	0	0	0	0	0	0	0.88	0.88	0.88	0	0	0	0	0	0	0	0	0	0	0.88	0.33	0	0	0.88	0	0	0	0	0	0	0	0	0	0	0.88
	2023-10-20_InterArray\97843_E_faecium_Stamm_Regensburg-VR01-002-032								0.988227	3.24696e-05	-0.000106078	0.0016822	0.00763545	0.00767946	-0.00877282	0.0935681	-0.000120535	-0.00591716	-0.00196078	-0.00567609	0.987963	0.987686	0.988522	0.0134096	0.00377081	0.0663723	0.0361564	-0.00189394	0.0315108	0.0833289	-0.00456043	0.0018315	0.00934045	0.988127	0.66789	0.552666	0.0828896	0.987989	0.134704	0.00951661	0.0328984	0.0144628	0.00187266	-0.00410479	0.106612	-0.00197239	0.071255	-0.0118415	0.987938
E_faecium_Regensburg-VR01-002-037 (D345_S7)	D345_S7 : Primer2Comment VIRTUAL HYBRIDISATION - 1) high stringency	9-1-1-1-1-1-1	ST117				1473		0.88	0	0	0	0	0	0	0	0	0	0	0	0.88	0.88	0.88	0	0	0	0	0	0	0	0	0	0	0.88	0.146667	0	0	0.88	0	0	0	0	0	0	0	0	0	0	0.88
	D345_S7 : Primer2Comment VIRTUAL HYBRIDISATION - 2) medium stringency	9-1-1-1-1-1-1	ST117						0.88	0	0	0	0	0	0	0	0	0	0	0	0.88	0.88	0.88	0	0	0	0	0	0	0	0	0	0	0.88	0.22	0	0	0.88	0	0	0	0	0	0	0	0	0	0	0.88
	D345_S7 : Primer2Comment VIRTUAL HYBRIDISATION - 3) low stringency	9-1-1-1-1-1-1	ST117						0.88	0	0	0	0	0	0	0	0	0	0	0	0.88	0.88	0.88	0	0	0	0	0	0	0	0	0	0	0.88	0.33	0	0	0.88	0	0	0	0	0	0	0	0	0	0	0.88
	2023-10-20_InterArray\97844_E_faecium_Stamm_Regensburg-VR01-002-037								0.98841	-0.00952381	-0.00775629	0	0	0.00384249	-0.00391037	0.0502535	-3.44021e-05	-0.00589409	-0.00183826	-0.00187266	0.987946	0.988264	0.988453	0.0176355	0.0016835	0.0585353	0.783805	-3.28428e-05	0.0169753	0.044706	-0.000130271	0.299395	6.38569e-05	0.988208	0.789646	0.658219	0.100464	0.98814	0.0897341	0.00775299	0.0135589	0.0211407	0.00189394	-0.00785022	0.0528452	-0.00194058	0.0308091	-0.00109389	0.98818
E_faecium_Regensburg-VR01-029-010 (D372_S28)	D372_S28 : Primer2Comment VIRTUAL HYBRIDISATION - 1) high stringency	9-1-1-1-1-1-1	ST117		ST327	CC2	7078		0.88	0	0	0	0	0	0	0	0	0	0	0	0.88	0.88	0.88	0	0	0	0	0	0	0	0	0	0	0.88	0.146667	0	0	0.88	0	0	0	0	0	0	0	0	0	0	0.88
	D372_S28 : Primer2Comment VIRTUAL HYBRIDISATION - 2) medium stringency	9-1-1-1-1-1-1	ST117						0.88	0	0	0	0	0	0	0	0	0	0	0	0.88	0.88	0.88	0	0	0	0	0	0	0	0	0	0	0.88	0.22	0	0	0.88	0	0	0	0	0	0	0	0	0	0	0.88
	D372_S28 : Primer2Comment VIRTUAL HYBRIDISATION - 3) low stringency	9-1-1-1-1-1-1	ST117						0.88	0	0	0	0	0	0	0	0	0	0	0	0.88	0.88	0.88	0	0	0	0	0	0	0	0	0	0	0.88	0.33	0	0	0.88	0	0	0	0	0	0	0	0	0	0	0.88
	2023-11-27_InterArray\97869_E_faecium_Stamm_Regensburg-VR01-029-010								0.988324	-0.00585348	-0.00197239	-0.00780914	0.00199137	-0.00192678	-0.00394533	0.0155805	-0.00681324	0.031335	-0.00586323	-0.00183856	0.987827	0.987974	0.988204	0.0254817	0.00372439	0.081462	0.287714	-0.0038761	0.00572536	0.00748283	0.00204889	0.327072	0.00191571	0.988152	0.753922	0.623658	0.0839948	0.988044	0.0581165	0	-0.00194932	0.01341	-0.00778673	-0.00798403	0.00392279	0.00291936	0.00384326	-0.00196078	0.988035
E_faecium_Regensburg-VR01-012-040 (D1819_S28)	D1819_S28 : Primer2Comment VIRTUAL HYBRIDISATION - 1) high stringency	9-1-1-1-12-1-1	ST80		ST318	CC128	7059		0.88	0	0	0	0	0	0	0	0	0	0	0	0.88	0.88	0.88	0	0	0	0	0	0	0	0	0	0	0.88	0.146667	0	0	0.88	0	0	0	0	0	0	0	0	0	0	0.88
D1819_S28	D1819_S28 : Primer2Comment VIRTUAL HYBRIDISATION - 2) medium stringency	9-1-1-1-12-1-1	ST80						0.88	0	0	0	0	0	0	0	0	0	0	0	0.88	0.88	0.88	0	0	0	0	0	0	0	0	0	0	0.88	0.22	0	0	0.88	0	0	0	0	0	0	0	0	0	0	0.88
D1819_S28	D1819_S28 : Primer2Comment VIRTUAL HYBRIDISATION - 3) low stringency	9-1-1-1-12-1-1	ST80						0.88	0	0	0	0	0	0	0	0	0	0	0	0.88	0.88	0.88	0	0	0	0	0	0	0	0	0	0	0.88	0.33	0	0	0.88	0	0	0	0	0	0	0	0	0	0	0.88
	2023-03-23_InterArray\97782_E_faecium_Stamm_Regensburg-VR01-012-040_251122								0.537317	-0.00118805	0.00190636	-0.00195722	0.00207102	0.00196876	0.00415705	0.00409244	-6.16051e-05	2.57202e-05	-0.00308642	-0.00818087	0.987365	0.868612	0.988174	-0.00207039	0.00392279	0	0.00586219	-0.00393344	0.0077002	0.00738072	-0.003663	-0.00401621	0.00200803	0.987285	0.782605	0.249949	0.0283984	0.897018	0.0101772	-2.57202e-05	-0.00421625	0.00818178	-0.00609892	-0.000128642	0.00399202	-0.00818357	0.00606061	-0.0079722	0.785639
E_faecium_Regensburg-VR01-018-019 (D367_S25)	D367_S25 : Primer2Comment VIRTUAL HYBRIDISATION - 1) high stringency	9-1-1-1-12-1-1	ST80		ST327	CC2			0.88	0	0	0	0	0	0	0	0	0	0	0	0.88	0.88	0.88	0	0	0	0	0	0	0	0	0	0	0.88	0.146667	0	0	0.88	0	0	0	0	0	0	0	0	0	0	0.88
	D367_S25 : Primer2Comment VIRTUAL HYBRIDISATION - 2) medium stringency	9-1-1-1-12-1-1	ST80				2406		0.88	0	0	0	0	0	0	0	0	0	0	0	0.88	0.88	0.88	0	0	0	0	0	0	0	0	0	0	0.88	0.22	0	0	0.88	0	0	0	0	0	0	0	0	0	0	0.88
	D367_S25 : Primer2Comment VIRTUAL HYBRIDISATION - 3) low stringency	9-1-1-1-12-1-1	ST80						0.88	0	0	0	0	0	0	0	0	0	0	0	0.88	0.88	0.88	0	0	0	0	0	0	0	0	0	0	0.88	0.33	0	0	0.88	0	0	0	0	0	0	0	0	0	0	0.88
	2023-11-27_InterArray\97868_E_faecium_Stamm_Regensburg-VR01-018-019								0.988166	-0.00769709	-0.00607141	0.0018331	0.0038873	0.000977517	-0.00597614	0.00359417	-0.00598802	-0.0122633	0.000986193	3.52237e-05	0.987785	0.988318	0.988224	0.0236288	0.00937458	0.0374314	0.00554159	-0.00205996	0.113324	0.195395	-0.00372439	0.0134416	1.14666e-05	0.987941	0.829468	0.642281	0.0807135	0.987865	0.0706406	-0.00199601	0.00675376	-0.00197239	8.81252e-05	-0.0179638	0.00527321	-0.00598802	0.0126809	-0.00211007	0.987865
E_faecium_Regensburg-VR01-030-006 (D2_S80)	D2_S80 : Primer2Comment VIRTUAL HYBRIDISATION - 1) high stringency	9-1-1-1-12-1-1	ST80		ST327	CC2	2403		0.88	0	0	0	0	0	0	0	0	0	0	0	0.88	0.88	0.88	0	0	0	0	0	0	0	0	0	0	0.88	0.146667	0	0	0.88	0	0	0	0	0	0	0	0	0	0	0.88
	D2_S80 : Primer2Comment VIRTUAL HYBRIDISATION - 2) medium stringency	9-1-1-1-12-1-1	ST80						0.88	0	0	0	0	0	0	0	0	0	0	0	0.88	0.88	0.88	0	0	0	0	0	0	0	0	0	0	0.88	0.22	0	0	0.88	0	0	0	0	0	0	0	0	0	0	0.88
	D2_S80 : Primer2Comment VIRTUAL HYBRIDISATION - 3) low stringency	9-1-1-1-12-1-1	ST80						0.88	0	0	0	0	0	0	0	0	0	0	0	0.88	0.88	0.88	0	0	0	0	0	0	0	0	0	0	0.88	0.33	0	0	0.88	0	0	0	0	0	0	0	0	0	0	0.88
	97742_E_faecium_Stamm_Regensburg-VR01-030-006_251122_RF_results								0.988461	0.00010399	3.32226e-05	0.00209711	0.0150693	-0.000174223	0.00575884	0.10771	0.00782074	0.0483863	0	0.00572622	0.987871	0.988496	0.988386	0.0487913	0.0286229	0.0594639	0.988385	0.00385356	0.0504831	0.0941891	-0.00364691	0.020857	0.0224754	0.988292	0.984604	0.975354	0.152715	0.988211	0.121201	0.0344986	0.034757	0.0581022	0.0114419	-0.0018622	0.117726	0.00197239	0.0500308	0.00562379	0.987985
Cluster 4 (consists of 8 strains)
RGB-[D1334_S89]	PNPNNPPNNNNNPPPNNNNNNNNNNPNNNPNNNNNNNPPPNNNNNPNPPNNNNNNNNNNNNPPNPPNNNNNNNNPNNNNNPNNNNNPPPPPPNNNNNNNNNNPNPPPPNNNNPPPPPPPNNNNNNNNNNNNNNNNN
E_faecium_Regensburg-VR01-012-023 (D1334_S89)	D1334_S89 : Primer2Comment VIRTUAL HYBRIDISATION - 1) high stringency	9-1-1-1-12-1-1	ST80		ST504	CC7	1470		0.88	0	0.88	0	0	0.88	0.88	0	0	0	0	0	0.88	0.88	0.88	0	0	0	0	0	0	0	0	0	0	0.88	0.146667	0	0	0.88	0	0	0	0	0	0	0	0.88	0.88	0.88	0
	D1334_S89 : Primer2Comment VIRTUAL HYBRIDISATION - 2) medium stringency	9-1-1-1-12-1-1	ST80						0.88	0	0.88	0	0	0.88	0.88	0	0	0	0	0	0.88	0.88	0.88	0	0	0	0	0	0	0	0	0	0	0.88	0.22	0	0	0.88	0	0	0	0	0	0	0	0.88	0.88	0.88	0
	D1334_S89 : Primer2Comment VIRTUAL HYBRIDISATION - 3) low stringency	9-1-1-1-12-1-1	ST80						0.88	0	0.88	0	0	0.88	0.88	0	0	0	0	0	0.88	0.88	0.88	0	0	0	0	0	0	0	0	0	0	0.88	0.33	0	0	0.88	0	0	0	0	0	0	0	0.88	0.88	0.88	0
	2023-03-13_InterArray\97773_E_faecium_Stamm_Regensburg-VR01-012-023_251122								0.252597	-0.0027394	0.980653	0.00734636	0	0.988461	0.988304	0.00379895	0.00570542	0.00186293	0.00185185	-0.00193798	0.988097	0.988587	0.988483	0.00352722	0.00758912	0.00371543	0.00383142	-0.00194818	-0.00195332	0.00362705	8.63012e-05	0	-0.00559764	0.815144	0.353838	0.0824894	0.00559776	0.54779	0.00475256	-0.00384275	0.0037763	-0.00192678	-0.00757674	0.00192678	-0.00200331	0.986419	0.988414	0.52244	-0.00764546
Regensburg D360_VR01-006-010	D360_VR01-006-010 : Primer2Comment VIRTUAL HYBRIDISATION - 1) high stringency	9-1-1-1-12-1-1	ST80	CC17	ST504	CC7	1470		0.88	0	0.88	0	0	0.88	0.88	0	0	0	0	0	0.88	0.88	0.88	0	0	0	0	0	0	0	0	0	0	0.88	0.146667	0	0	0.88	0	0	0	0	0	0	0	0.88	0.88	0.88	0
	D360_VR01-006-010 : Primer2Comment VIRTUAL HYBRIDISATION - 2) medium stringency	9-1-1-1-12-1-1	ST80	CC17					0.88	0	0.88	0	0	0.88	0.88	0	0	0	0	0	0.88	0.88	0.88	0	0	0	0	0	0	0	0	0	0	0.88	0.22	0	0	0.88	0	0	0	0	0	0	0	0.88	0.88	0.88	0
	D360_VR01-006-010 : Primer2Comment VIRTUAL HYBRIDISATION - 3) low stringency	9-1-1-1-12-1-1	ST80	CC17					0.88	0	0.88	0	0	0.88	0.88	0	0	0	0	0	0.88	0.88	0.88	0	0	0	0	0	0	0	0	0	0	0.88	0.33	0	0	0.88	0	0	0	0	0	0	0	0.88	0.88	0.88	0
	2023-02-16_InterArray\97628_E_faecium_Stamm_Regensburg-VR01-006-010_150622_RF_results								0.98793	-0.00196078	0.987471	-0.0086905	-0.0101288	0.987602	0.987494	0.00108487	-0.00205761	-0.00208333	-0.00396657	-0.014055	0.986674	0.987919	0.987843	0.0822842	0.00393027	0.0298587	-0.0100645	-0.0139845	-0.00588235	0.0132961	0.00188324	-0.0132795	0.0118052	0.98759	0.975725	0.344175	0.0508049	0.987535	0.00623706	0.00293675	0.0120056	0.00395155	-0.00887035	-0.00810968	-0.0147388	0.987569	0.987613	0.983354	-0.00613086
E. faecium Regensburg-VR01-019-011 (D932_S51)	D932_S51 : Primer2Comment VIRTUAL HYBRIDISATION - 1) high stringency	9-1-1-1-12-1-1	ST80		ST504	CC7	1470		0.88	0	0.88	0	0	0.88	0.88	0	0	0	0	0	0.88	0.88	0.88	0	0	0	0	0	0	0	0	0	0	0.88	0.146667	0	0	0.88	0	0	0	0	0	0	0	0.88	0.88	0.88	0
	D932_S51 : Primer2Comment VIRTUAL HYBRIDISATION - 2) medium stringency	9-1-1-1-12-1-1	ST80						0.88	0	0.88	0	0	0.88	0.88	0	0	0	0	0	0.88	0.88	0.88	0	0	0	0	0	0	0	0	0	0	0.88	0.22	0	0	0.88	0	0	0	0	0	0	0	0.88	0.88	0.88	0
	D932_S51 : Primer2Comment VIRTUAL HYBRIDISATION - 3) low stringency	9-1-1-1-12-1-1	ST80						0.88	0	0.88	0	0	0.88	0.88	0	0	0	0	0	0.88	0.88	0.88	0	0	0	0	0	0	0	0	0	0	0.88	0.33	0	0	0.88	0	0	0	0	0	0	0	0.88	0.88	0.88	0
	2023-02-06_InterArray\97715_E_faecium_Stamm_Regensburg-VR01-019-011_251122								0.986286	-6.60786e-05	0.98773	-1.14666e-05	-0.00197239	0.98801	0.987756	-0.00299988	-0.00606515	-0.00207431	-0.00392157	0.0296632	0.987801	0.988185	0.988092	-0.0159752	-0.00593177	-0.0116542	-2.30689e-05	0.00146093	-0.00856523	-0.0110559	-0.00175439	-0.0047619	-0.00201291	0.987842	0.971382	0.363365	0.0172266	0.699939	0.00378788	-3.26798e-05	0.00581551	0	-0.00396825	-0.0137312	-0.0147953	0.987801	0.987751	0.918906	-0.0137675
E_faecium_Regensburg-VR01-057-014 (D376_S32)	D376_S32 : Primer2Comment VIRTUAL HYBRIDISATION - 1) high stringency	9-1-1-1-12-1-1	ST80		ST504	CC7	1470		0.88	0	0.88	0	0	0.88	0.88	0	0	0	0	0	0.88	0.88	0.88	0	0	0	0	0	0	0	0	0	0	0.88	0.146667	0	0	0.88	0	0	0	0	0	0	0	0.88	0.88	0.88	0
	D376_S32 : Primer2Comment VIRTUAL HYBRIDISATION - 2) medium stringency	9-1-1-1-12-1-1	ST80						0.88	0	0.88	0	0	0.88	0.88	0	0	0	0	0	0.88	0.88	0.88	0	0	0	0	0	0	0	0	0	0	0.88	0.22	0	0	0.88	0	0	0	0	0	0	0	0.88	0.88	0.88	0
	D376_S32 : Primer2Comment VIRTUAL HYBRIDISATION - 3) low stringency	9-1-1-1-12-1-1	ST80						0.88	0	0.88	0	0	0.88	0.88	0	0	0	0	0	0.88	0.88	0.88	0	0	0	0	0	0	0	0	0	0	0.88	0.33	0	0	0.88	0	0	0	0	0	0	0	0.88	0.88	0.88	0
	2023-11-27_InterArray\97863_E_faecium_Stamm_Regensburg-VR01-057-014								0.988186	-1.18396e-05	0.987738	-0.00589396	-0.00389864	0.987865	0.987776	0.0353065	-0.000142506	-0.00609489	-0.00210329	-0.00197239	0.987861	0.98822	0.98827	0.0780733	0.0152526	0.0077746	0.00745717	-0.00206158	0.00913547	0.0109951	0.00552486	0.121395	0.00389864	0.987887	0.716871	0.523214	0.0729315	0.987852	0.0428779	0.000123349	0.00382298	0.00389864	-0.00209616	0.441794	0.0153486	0.98792	0.987941	0.988013	0.160161
E_faecium_Regensburg-VR01-006-010 (D360_S4)	D360_S4 : Primer2Comment VIRTUAL HYBRIDISATION - 1) high stringency	9-1-1-1-12-1-1	ST80		ST504	CC7	1470		0.88	0	0.88	0	0	0.88	0.88	0	0	0	0	0	0.88	0.88	0.88	0	0	0	0	0	0	0	0	0	0	0.88	0.146667	0	0	0.88	0	0	0	0	0	0	0	0.88	0.88	0.88	0
	D360_S4 : Primer2Comment VIRTUAL HYBRIDISATION - 2) medium stringency	9-1-1-1-12-1-1	ST80						0.88	0	0.88	0	0	0.88	0.88	0	0	0	0	0	0.88	0.88	0.88	0	0	0	0	0	0	0	0	0	0	0.88	0.22	0	0	0.88	0	0	0	0	0	0	0	0.88	0.88	0.88	0
	D360_S4 : Primer2Comment VIRTUAL HYBRIDISATION - 3) low stringency	9-1-1-1-12-1-1	ST80						0.88	0	0.88	0	0	0.88	0.88	0	0	0	0	0	0.88	0.88	0.88	0	0	0	0	0	0	0	0	0	0	0.88	0.33	0	0	0.88	0	0	0	0	0	0	0	0.88	0.88	0.88	0
	97874_E_faecium_Stamm_Regensburg-VR01-006-010_141222_RF_results								0.773967	0.000106651	0.988299	-0.00277312	-0.00188324	0.988569	0.988412	0.0076333	-0.00387597	0.0518315	0.00557871	-0.00184162	0.988341	0.988797	0.988758	0.0149386	0.00551565	0.00738839	0.00363327	-0.00187266	-0.000156782	0.0107013	-0.00171821	0.0310377	0.00181159	0.988503	0.319483	0.258046	0.0312219	0.988348	0.00762004	0.0037037	-3.13873e-05	-0.00199217	-0.00379895	0.0967148	0.0056732	0.988424	0.988481	0.960774	0.0349754
E_faecium_Regensburg-VR01-008-025 (D362_S20)	D362_S20 : Primer2Comment VIRTUAL HYBRIDISATION - 1) high stringency	9-1-1-1-12-1-1	ST80				1470		0.88	0	0.88	0	0	0.88	0.88	0	0	0	0	0	0.88	0.88	0.88	0	0	0	0	0	0	0	0	0	0	0.88	0.146667	0	0	0.88	0	0	0	0	0	0	0	0.88	0.88	0.88	0
	D362_S20 : Primer2Comment VIRTUAL HYBRIDISATION - 2) medium stringency	9-1-1-1-12-1-1	ST80						0.88	0	0.88	0	0	0.88	0.88	0	0	0	0	0	0.88	0.88	0.88	0	0	0	0	0	0	0	0	0	0	0.88	0.22	0	0	0.88	0	0	0	0	0	0	0	0.88	0.88	0.88	0
	D362_S20 : Primer2Comment VIRTUAL HYBRIDISATION - 3) low stringency	9-1-1-1-12-1-1	ST80						0.88	0	0.88	0	0	0.88	0.88	0	0	0	0	0	0.88	0.88	0.88	0	0	0	0	0	0	0	0	0	0	0.88	0.33	0	0	0.88	0	0	0	0	0	0	0	0.88	0.88	0.88	0
	97878_E_faecium_Stamm_Regensburg-VR01-008-025_141222_RF_results								0.9879	-0.0086701	0.987523	-0.00816448	0	0.9877	0.987442	0.0194676	0.00394602	-0.00402823	0.00200803	-0.0100645	0.986978	0.988064	0.988174	0.0644816	0.0137552	0.0569173	0.00573817	-7.49303e-05	0.0114159	0.0656424	0	0.118538	0.00979477	0.987754	0.67181	0.591492	0.0804623	0.987677	0.0359107	-0.00197239	1.81065e-05	0	0.00196078	0.311226	0.0179768	0.987496	0.987727	0.988032	0.0976171
E_faecium_Regensburg-VR01-011-006 (D14_S92)	D14_S92 : Primer2Comment VIRTUAL HYBRIDISATION - 1) high stringency	9-1-1-1-12-1-1	ST80		ST504	CC7	1470		0.88	0	0.88	0	0	0.88	0.88	0	0	0	0	0	0.88	0.88	0.88	0	0	0	0	0	0	0	0	0	0	0.88	0.146667	0	0	0.88	0	0	0	0	0	0	0	0.88	0.88	0.88	0
	D14_S92 : Primer2Comment VIRTUAL HYBRIDISATION - 2) medium stringency	9-1-1-1-12-1-1	ST80						0.88	0	0.88	0	0	0.88	0.88	0	0	0	0	0	0.88	0.88	0.88	0	0	0	0	0	0	0	0	0	0	0.88	0.22	0	0	0.88	0	0	0	0	0	0	0	0.88	0.88	0.88	0
	D14_S92 : Primer2Comment VIRTUAL HYBRIDISATION - 3) low stringency	9-1-1-1-12-1-1	ST80						0.88	0	0.88	0	0	0.88	0.88	0	0	0	0	0	0.88	0.88	0.88	0	0	0	0	0	0	0	0	0	0	0.88	0.33	0	0	0.88	0	0	0	0	0	0	0	0.88	0.88	0.88	0
	2023-10-13_InterArray\97834_E_faecium_Stamm_Regensburg-VR01-011-006								0.988457	-0.00559761	0.988039	-0.00383142	0	0.988204	0.988082	0.0658977	-0.00474834	-0.00743284	-0.00181159	-0.00386503	0.988053	0.963623	0.988473	0.0698748	0.0147413	0.0273579	0.0719855	0.058094	0.000119547	0.0122279	0.00521742	0.0779223	0.00552623	0.988204	0.927612	0.783533	0.0887026	0.988206	0.0833226	0.00191558	0.00188324	0.00560949	0	0.624131	0.00765557	0.988455	0.988544	0.988519	0.227973
E_faecium_Regensburg-VR01-019-019 (D938_S58)	D938_S58 : Primer2Comment VIRTUAL HYBRIDISATION - 1) high stringency	9-1-1-1-12-1-1	ST80				1470		0.88	0	0.88	0	0	0.88	0.88	0	0	0	0	0	0.88	0.88	0.88	0	0	0	0	0	0	0	0	0	0	0.88	0.146667	0	0	0.88	0	0	0	0	0	0	0	0.88	0.88	0.88	0
	D938_S58 : Primer2Comment VIRTUAL HYBRIDISATION - 2) medium stringency	9-1-1-1-12-1-1	ST80						0.88	0	0.88	0	0	0.88	0.88	0	0	0	0	0	0.88	0.88	0.88	0	0	0	0	0	0	0	0	0	0	0.88	0.22	0	0	0.88	0	0	0	0	0	0	0	0.88	0.88	0.88	0
	D938_S58 : Primer2Comment VIRTUAL HYBRIDISATION - 3) low stringency	9-1-1-1-12-1-1	ST80						0.88	0	0.88	0	0	0.88	0.88	0	0	0	0	0	0.88	0.88	0.88	0	0	0	0	0	0	0	0	0	0	0.88	0.33	0	0	0.88	0	0	0	0	0	0	0	0.88	0.88	0.88	0
	97718_E_faecium_Stamm_Regensburg-VR01-019-019_251122_RF_results								0.988409	-0.00869925	0.987471	-0.00604498	0.00173392	0.987809	0.987484	0.149989	9.01876e-05	-0.00012193	0.00197239	-0.00780154	0.98679	0.988297	0.988047	0.145078	0.0615911	0.0231285	0.0190268	-0.00943241	0.0113701	0.0425622	0.00177305	0.343172	0.0210243	0.987678	0.987887	0.988271	0.187906	0.987372	0.10047	0.00781228	0.00779964	0.00392157	6.76247e-05	0.905548	0.0638994	0.987705	0.987649	0.987857	0.417561
Cluster 5 (consists of 6 strains)
RGB-[D16_S94]	PNNNNPPNNNNNPPPNNNNNNNNNNPNNNPNNNPPPNNPPNNNNNPNPPNNNNNNNNNNNNPPNPPNNNNNNNNPNNNNNPNNNNNNPPPPNNNNNNPNPNPPNPPPNPPNNPPPPPPPNNNNNNNNNNNNNNNNN
E_faecium_Regensburg-VR01-106-005 (D16_S94)	D16_S94 : Primer2Comment VIRTUAL HYBRIDISATION - 1) high stringency	9-1-1-97-12-1-1	ST1299		#N/A	#N/A	3109		0.88	0	0	0	0	0.88	0.88	0	0	0	0	0	0.88	0.88	0.88	0	0	0	0	0	0	0	0	0	0	0.88	0.146667	0	0	0.88	0	0	0	0.88	0.88	0.88	0	0	0.88	0.88	0
	D16_S94 : Primer2Comment VIRTUAL HYBRIDISATION - 2) medium stringency	9-1-1-97-12-1-1	ST1299						0.88	0	0	0	0	0.88	0.88	0	0	0	0	0	0.88	0.88	0.88	0	0	0	0	0	0	0	0	0	0	0.88	0.22	0	0	0.88	0	0	0	0.88	0.88	0.88	0	0	0.88	0.88	0
	D16_S94 : Primer2Comment VIRTUAL HYBRIDISATION - 3) low stringency	9-1-1-97-12-1-1	ST1299						0.88	0	0	0	0	0.88	0.88	0	0	0	0	0	0.88	0.88	0.88	0	0	0	0	0	0	0	0	0	0	0.88	0.33	0	0	0.88	0	0	0	0.88	0.88	0.88	0	0	0.88	0.88	0
	2023-10-13_InterArray\97836_E_faecium_Stamm_Regensburg-VR01-106-005								0.988586	2.12803e-05	0.0442476	-0.00556964	-0.00371543	0.988234	0.988251	0.0286906	-0.00768997	-0.00392157	-0.00389877	-0.00196078	0.988156	0.988565	0.988476	0.0143884	0.238307	0.0761209	0.00189394	-0.00179211	0.00551849	0.0091271	-0.00368324	0.078864	0.0018622	0.988254	0.655074	0.464263	0.0354355	0.988208	0.0460532	0.00768549	0.00200344	0.874809	0.988118	0.988134	0.0276184	-0.00196078	0.988247	0.988294	0.127322
E_faecium_Regensburg-VR01-041-005 (D343_S5)	D343_S5 : Primer2Comment VIRTUAL HYBRIDISATION - 1) high stringency	9-1-1-97-12-1-1	ST1299		#N/A	#N/A	3109		0.88	0	0	0	0	0.88	0.88	0	0	0	0	0	0.88	0.88	0.88	0	0	0	0	0	0	0	0	0	0	0.88	0.146667	0	0	0.88	0	0	0	0.88	0.88	0.88	0	0	0.88	0.88	0
	D343_S5 : Primer2Comment VIRTUAL HYBRIDISATION - 2) medium stringency	9-1-1-97-12-1-1	ST1299						0.88	0	0	0	0	0.88	0.88	0	0	0	0	0	0.88	0.88	0.88	0	0	0	0	0	0	0	0	0	0	0.88	0.22	0	0	0.88	0	0	0	0.88	0.88	0.88	0	0	0.88	0.88	0
	D343_S5 : Primer2Comment VIRTUAL HYBRIDISATION - 3) low stringency	9-1-1-97-12-1-1	ST1299						0.88	0	0	0	0	0.88	0.88	0	0	0	0	0	0.88	0.88	0.88	0	0	0	0	0	0	0	0	0	0	0.88	0.33	0	0	0.88	0	0	0	0.88	0.88	0.88	0	0	0.88	0.88	0
	2023-10-20_InterArray\97839_E_faecium_Stamm_Regensburg-VR01-041-005								0.988204	0.00667172	0.0286309	0.0113357	0.0136023	0.987822	0.98779	0.113249	0.012682	0.00351072	-0.00228804	-0.00232545	0.987483	0.988556	0.988487	0.0766928	0.0368797	0.0929655	0.252804	0.0018018	0.108036	0.247632	0.00189607	0.0512043	0.0381323	0.98758	0.902316	0.706305	0.116797	0.987796	0.119408	0.0669216	0.0797443	0.544653	0.987871	0.987938	0.188548	0.064737	0.988088	0.987981	0.146287
E_faecium_Regensburg-VR01-044-001 (D346_S1)	D346_S1 : Primer2Comment VIRTUAL HYBRIDISATION - 1) high stringency	9-1-1-97-12-1-1	ST1299		#N/A	#N/A	1903		0.88	0	0	0	0	0.88	0.88	0	0	0	0	0	0.88	0.88	0.88	0	0	0	0	0	0	0	0	0	0	0.88	0.146667	0	0	0.88	0	0	0	0.88	0.88	0.88	0	0	0.88	0.88	0
	D346_S1 : Primer2Comment VIRTUAL HYBRIDISATION - 2) medium stringency	9-1-1-97-12-1-1	ST1299						0.88	0	0	0	0	0.88	0.88	0	0	0	0	0	0.88	0.88	0.88	0	0	0	0	0	0	0	0	0	0	0.88	0.22	0	0	0.88	0	0	0	0.88	0.88	0.88	0	0	0.88	0.88	0
	D346_S1 : Primer2Comment VIRTUAL HYBRIDISATION - 3) low stringency	9-1-1-97-12-1-1	ST1299						0.88	0	0	0	0	0.88	0.88	0	0	0	0	0	0.88	0.88	0.88	0	0	0	0	0	0	0	0	0	0	0.88	0.33	0	0	0.88	0	0	0	0.88	0.88	0.88	0	0	0.88	0.88	0
	2023-10-30_InterArray\97845_E_faecium_Stamm_Regensburg-VR01-044-001								0.988141	-0.00576627	0.0321029	5.80236e-05	-0.00784396	0.987754	0.987875	0.01493	-0.000189072	-0.00593116	-0.00393344	0.00307212	0.987275	0.973603	0.988307	0.0736911	0.0214677	0.0233142	0.0325527	-0.0114775	0.0327431	0.0613274	-0.00171171	0.0780334	0.0117688	0.842985	0.0552489	0.0430405	0.00780154	0.452433	0.0257198	0.00987566	0.0257381	0.111244	0.836846	0.476162	0.0252291	0.0879232	0.987825	0.986157	0.0368985
E_faecium_Regensburg-VR01-031-047 (D374_S30)	D374_S30 : Primer2Comment VIRTUAL HYBRIDISATION - 1) high stringency	9-1-1-97-12-1-1	ST1299		#N/A	#N/A	1903		0.88	0	0	0	0	0.88	0.88	0	0	0	0	0	0.88	0.88	0.88	0	0	0	0	0	0	0	0	0	0	0.88	0.146667	0	0	0.88	0	0	0	0.88	0.88	0.88	0	0	0.88	0.88	0
	D374_S30 : Primer2Comment VIRTUAL HYBRIDISATION - 2) medium stringency	9-1-1-97-12-1-1	ST1299						0.88	0	0	0	0	0.88	0.88	0	0	0	0	0	0.88	0.88	0.88	0	0	0	0	0	0	0	0	0	0	0.88	0.22	0	0	0.88	0	0	0	0.88	0.88	0.88	0	0	0.88	0.88	0
	D374_S30 : Primer2Comment VIRTUAL HYBRIDISATION - 3) low stringency	9-1-1-97-12-1-1	ST1299						0.88	0	0	0	0	0.88	0.88	0	0	0	0	0	0.88	0.88	0.88	0	0	0	0	0	0	0	0	0	0	0.88	0.33	0	0	0.88	0	0	0	0.88	0.88	0.88	0	0	0.88	0.88	0
	2023-11-27_InterArray\97859_E_faecium_Stamm_Regensburg-VR01-031-047								0.324785	-0.00653083	0.00383344	-0.00763317	-0.00184065	0.817793	0.880991	0.00871828	-0.00587893	0.00385356	0	0.0039961	0.982451	0.378164	0.514347	-0.00199387	-0.000106483	0.00557855	0.0073693	-0.00553566	0.00630256	0.0106899	0	0.00566054	2.20203e-05	0.816549	0.0658017	0.0517479	0.00463105	0.501461	0.00586048	-0.00190476	0.00190577	0.168526	0.291537	0.584452	0.00764208	0.00193798	0.750992	0.275029	0.00747957
E_faecium_Regensburg-VR01-059-014 (D895_S14)	D895_S14 : Primer2Comment VIRTUAL HYBRIDISATION - 1) high stringency	9-1-1-97-12-1-1	ST1299		#N/A	#N/A			0.88	0	0	0	0	0.88	0.88	0	0	0	0	0	0.88	0.88	0.88	0	0	0	0	0	0	0	0	0	0	0.88	0.146667	0	0	0.88	0	0	0	0.88	0.88	0.88	0	0	0.88	0.88	0
	D895_S14 : Primer2Comment VIRTUAL HYBRIDISATION - 2) medium stringency	9-1-1-97-12-1-1	ST1299						0.88	0	0	0	0	0.88	0.88	0	0	0	0	0	0.88	0.88	0.88	0	0	0	0	0	0	0	0	0	0	0.88	0.22	0	0	0.88	0	0	0	0.88	0.88	0.88	0	0	0.88	0.88	0
	D895_S14 : Primer2Comment VIRTUAL HYBRIDISATION - 3) low stringency	9-1-1-97-12-1-1	ST1299						0.88	0	0	0	0	0.88	0.88	0	0	0	0	0	0.88	0.88	0.88	0	0	0	0	0	0	0	0	0	0	0.88	0.33	0	0	0.88	0	0	0	0.88	0.88	0.88	0	0	0.88	0.88	0
	97620_E_faecium_Stamm_Regensburg-VR01-059-014_150622_RF_results								0.964154	-0.00210175	0.0161616	-0.00596719	-0.00414614	0.987777	0.987626	0.0259308	-9.45358e-05	-0.00794101	-0.0059666	-0.00992276	0.987751	0.988273	0.988386	0.00603641	0.00788239	0.00393344	0.00577257	0	0.0113044	0.0158195	-0.00177131	0.0349492	-0.00193798	0.987453	0.337837	0.301351	0.0436178	0.987518	0.0160277	-0.00312155	0.00395679	0.861978	0.985832	0.987692	0.0219973	-0.00593057	0.987996	0.986896	0.0712045
E_faecium_Regensburg-U13030 (U13030_S62)	U13030_S62 : Primer2Comment VIRTUAL HYBRIDISATION - 1) high stringency	9-1-1-97-12-1-1	ST1299		#N/A	#N/A	3109		0.88	0	0	0	0	0.88	0.88	0	0	0	0	0	0.88	0.88	0.88	0	0	0	0	0	0	0	0	0	0	0.88	0.146667	0	0	0.88	0	0	0	0.88	0.293333	0.88	0	0	0.88	0.88	0
	U13030_S62 : Primer2Comment VIRTUAL HYBRIDISATION - 2) medium stringency	9-1-1-97-12-1-1	ST1299						0.88	0	0	0	0	0.88	0.88	0	0	0	0	0	0.88	0.88	0.88	0	0	0	0	0	0	0	0	0	0	0.88	0.22	0	0	0.88	0	0	0	0.88	0.44	0.88	0	0	0.88	0.88	0
	U13030_S62 : Primer2Comment VIRTUAL HYBRIDISATION - 3) low stringency	9-1-1-97-12-1-1	ST1299						0.88	0	0	0	0	0.88	0.88	0	0	0	0	0	0.88	0.88	0.88	0	0	0	0	0	0	0	0	0	0	0.88	0.33	0	0	0.88	0	0	0	0.88	0.66	0.88	0	0	0.88	0.88	0
	97912_E_faecium_Stamm_Regensburg-U13030_141222_RF_results								0.828995	0	0	-0.00595238	-0.00197225	0.986921	0.981964	-0.00423173	-0.00207431	-0.00101888	-0.00589692	-0.00495671	0.988019	0.962686	0.743049	0.00393344	0	0.00385408	0.00566343	0.00369415	0.00374544	0.00910943	-0.0018315	0.00935635	0	0.983764	0.462552	0.367338	0.0391821	0.981773	0.0177618	-4.50755e-05	0	0.441841	0.691255	0.984738	0.0137165	-0.00392279	0.980313	0.78752	0.0330185
Cluster 6 (consists of 4 strains)
RGB-[D1855_S64]	PNPNNPPNNNNNPPPNNNNNNNNNNPNNNPNNNPPPNNPPNNNNNPNPPNNNNNNNNNNNNPPNPPNNNNNNNNPNNNNNPNNNNNNPPPPNNNNNNPNPNPPNPPPNPPNNPPPPPPPNNNNNNNNNNNNNNNNN
E_faecium_Regensburg-VR01-003-032 (D1855_S64)	D1855_S64 : Primer2Comment VIRTUAL HYBRIDISATION - 1) high stringency	9-1-1-97-12-1-1	ST1299		#N/A	#N/A	1903		0.88	0	0.88	0	0	0.88	0.88	0	0	0	0	0	0.88	0.88	0.88	0	0	0	0	0	0	0	0	0	0	0.88	0.146667	0	0	0.88	0	0	0	0.88	0.88	0.88	0	0	0.88	0.88	0
	D1855_S64 : Primer2Comment VIRTUAL HYBRIDISATION - 2) medium stringency	9-1-1-97-12-1-1	ST1299						0.88	0	0.88	0	0	0.88	0.88	0	0	0	0	0	0.88	0.88	0.88	0	0	0	0	0	0	0	0	0	0	0.88	0.22	0	0	0.88	0	0	0	0.88	0.88	0.88	0	0	0.88	0.88	0
	D1855_S64 : Primer2Comment VIRTUAL HYBRIDISATION - 3) low stringency	9-1-1-97-12-1-1	ST1299						0.88	0	0.88	0	0	0.88	0.88	0	0	0	0	0	0.88	0.88	0.88	0	0	0	0	0	0	0	0	0	0	0.88	0.33	0	0	0.88	0	0	0	0.88	0.88	0.88	0	0	0.88	0.88	0
	97795_E_faecium_Stamm_Regensburg-VR01-003-032_150923								0.904234	-0.00187266	0.980045	0.00543478	-0.0018018	0.987599	0.988478	0.0265538	-0.00181159	-0.0037273	-1.09469e-05	-0.00191571	0.988519	0.511126	0.887376	0.00367647	-0.00172228	0.0174155	-0.0578994	0.129619	0.0209287	0.0195376	-0.01039	0.0017452	0.00361869	0.98848	0.176038	0.133332	0.016807	0.988377	0.0186737	0.0019898	0.00372544	0.304354	0.835044	0.988453	0.0340086	0.00188324	0.988696	0.690497	0.0206172
E_faecium_Regensburg-U9288 (U9288_S80)	U9288_S80 : Primer2Comment VIRTUAL HYBRIDISATION - 1) high stringency	9-1-1-97-12-1-1	ST1299		#N/A	#N/A	1903		0.88	0	0.88	0	0	0.88	0.88	0	0	0	0	0	0.88	0.88	0.88	0	0	0	0	0	0	0	0	0	0	0.88	0.146667	0	0	0.88	0	0	0	0.88	0.88	0.88	0	0	0.88	0.88	0
	U9288_S80 : Primer2Comment VIRTUAL HYBRIDISATION - 2) medium stringency	9-1-1-97-12-1-1	ST1299						0.88	0	0.88	0	0	0.88	0.88	0	0	0	0	0	0.88	0.88	0.88	0	0	0	0	0	0	0	0	0	0	0.88	0.22	0	0	0.88	0	0	0	0.88	0.88	0.88	0	0	0.88	0.88	0
	U9288_S80 : Primer2Comment VIRTUAL HYBRIDISATION - 3) low stringency	9-1-1-97-12-1-1	ST1299						0.88	0	0.88	0	0	0.88	0.88	0	0	0	0	0	0.88	0.88	0.88	0	0	0	0	0	0	0	0	0	0	0.88	0.33	0	0	0.88	0	0	0	0.88	0.88	0.88	0	0	0.88	0.88	0
	97904_E_faecium_Stamm_Regensburg-U9288_141222_RF_results								0.887339	-0.00189394	0.987797	-0.00199601	-0.00198413	0.987944	0.987873	0.0118049	0	-0.00207537	-0.00588396	-0.00979582	0.988018	0.988517	0.892335	0.0059057	4.61425e-05	0.00779806	0.0113994	-0.00385356	0.0075332	0.0202008	-0.00363525	0.0154987	-0.00587358	0.987428	0.363647	0.356493	0.0313375	0.987875	0.0216109	-2.27999e-05	0.00777635	0.304796	0.980049	0.988025	0.0293826	-0.00978357	0.988162	0.862016	0.0328042
E_faecium_Regensburg-VR01-059-045 (D1291_S46)	D1291_S46 : Primer2Comment VIRTUAL HYBRIDISATION - 1) high stringency	9-1-1-97-12-1-1	ST1299		#N/A	#N/A	1903		0.88	0	0.88	0	0	0.88	0.88	0	0	0	0	0	0.88	0.88	0.88	0	0	0	0	0	0	0	0	0	0	0.88	0.146667	0	0	0.88	0	0	0	0.88	0.88	0.88	0	0	0.88	0.88	0
	D1291_S46 : Primer2Comment VIRTUAL HYBRIDISATION - 2) medium stringency	9-1-1-97-12-1-1	ST1299						0.88	0	0.88	0	0	0.88	0.88	0	0	0	0	0	0.88	0.88	0.88	0	0	0	0	0	0	0	0	0	0	0.88	0.22	0	0	0.88	0	0	0	0.88	0.88	0.88	0	0	0.88	0.88	0
	D1291_S46 : Primer2Comment VIRTUAL HYBRIDISATION - 3) low stringency	9-1-1-97-12-1-1	ST1299						0.88	0	0.88	0	0	0.88	0.88	0	0	0	0	0	0.88	0.88	0.88	0	0	0	0	0	0	0	0	0	0	0.88	0.33	0	0	0.88	0	0	0	0.88	0.88	0.88	0	0	0.88	0.88	0
	97766_E_faecium_Stamm_Regensburg-VR01-059-045_251122_RF_results								0.472656	-5.66778e-05	0.931795	-0.00196078	-0.00578639	0.988028	0.987934	0.00984288	-0.00391765	-0.00203252	0.987909	0.00187266	0.987782	0.965732	0.982449	0.0079228	0.00396825	0.00763961	0.0120482	-0.00182149	0.00677259	0.257562	-0.00193798	-0.00603072	0.00344491	0.987913	0.217023	0.163024	0.0369061	0.98789	0.0158198	0.00298661	0.00402853	0.198385	0.8084	0.987793	0.01784	-0.00585149	0.983044	0.534399	0.0178734
E_faecium_Regensburg-VR01-031-033 (D373_S29)	D373_S29 : Primer2Comment VIRTUAL HYBRIDISATION - 1) high stringency	9-1-1-97-12-1-1	ST1299		#N/A	#N/A	1903		0.88	0	0.88	0	0	0.88	0.88	0	0	0	0	0	0.88	0.88	0.88	0	0	0	0	0	0	0	0	0	0	0.88	0.146667	0	0	0.88	0	0	0	0.88	0.88	0.88	0	0	0.88	0.88	0
	D373_S29 : Primer2Comment VIRTUAL HYBRIDISATION - 2) medium stringency	9-1-1-97-12-1-1	ST1299						0.88	0	0.88	0	0	0.88	0.88	0	0	0	0	0	0.88	0.88	0.88	0	0	0	0	0	0	0	0	0	0	0.88	0.22	0	0	0.88	0	0	0	0.88	0.88	0.88	0	0	0.88	0.88	0
	D373_S29 : Primer2Comment VIRTUAL HYBRIDISATION - 3) low stringency	9-1-1-97-12-1-1	ST1299						0.88	0	0.88	0	0	0.88	0.88	0	0	0	0	0	0.88	0.88	0.88	0	0	0	0	0	0	0	0	0	0	0.88	0.33	0	0	0.88	0	0	0	0.88	0.88	0.88	0	0	0.88	0.88	0
	2023-11-27_InterArray\97858_E_faecium_Stamm_Regensburg-VR01-031-033								0.686788	-0.00193798	0.90527	-0.00579423	0	0.988016	0.987521	0.0119341	-0.00199601	0.0078004	-0.000986193	-0.00193798	0.988121	0.479312	0.848501	0.00197239	-0.00568558	-0.00178902	0.00376696	-0.00179211	0.00364299	0.010795	-0.00178253	0.00935073	-4.35431e-05	0.976061	0.136706	0.11464	0.0193987	0.777584	0.0136622	-0.00198413	0.00572726	0.266519	0.597761	0.668331	0.00599598	-0.00471934	0.969049	0.487697	0.00953119
Cluster 7 (consists of 3 strains)
RGB-[D353_S14]	PNPNNPPNNNNNPPPNNNNNNNNNNPNNNPNNNNNNNNPPNNNNNPNPPNNNNNNNNNNNNPPNPPNNNNNNNNPNNNNNPNNNNNPPPPPPNNNPPPPPNNPNPPPPPPPPPPPPPPPNNNNNNNNNNNNNNNNN
E_faecium_Regensburg-VR01-004-076 (D353_S14)	D353_S14 : Primer2Comment VIRTUAL HYBRIDISATION - 1) high stringency	9-1-1-1-1-1-1	ST117		ST18	CC17	2505		0.88	0	0.88	0	0	0.88	0.88	0	0	0	0	0	0.88	0.88	0.88	0	0	0	0	0	0	0	0	0	0	0.88	0.146667	0	0	0.88	0	0	0	0	0	0	0	0	0.88	0.88	0
	D353_S14 : Primer2Comment VIRTUAL HYBRIDISATION - 2) medium stringency	9-1-1-1-1-1-1	ST117						0.88	0	0.88	0	0	0.88	0.88	0	0	0	0	0	0.88	0.88	0.88	0	0	0	0	0	0	0	0	0	0	0.88	0.22	0	0	0.88	0	0	0	0	0	0	0	0	0.88	0.88	0
	D353_S14 : Primer2Comment VIRTUAL HYBRIDISATION - 3) low stringency	9-1-1-1-1-1-1	ST117						0.88	0	0.88	0	0	0.88	0.88	0	0	0	0	0	0.88	0.88	0.88	0	0	0	0	0	0	0	0	0	0	0.88	0.33	0	0	0.88	0	0	0	0	0	0	0	0	0.88	0.88	0
	2023-10-30_InterArray\97852_E_faecium_Stamm_Regensburg-VR01-004-076								0.988254	-0.00760078	0.0730925	-0.0136154	-0.0038873	0.988114	0.987969	0.0565439	-0.00405496	0.00178453	0.00203771	-0.00976233	0.987645	0.98818	0.988253	0.0684491	0.0234524	0.0304252	0.0108546	0.00164081	0.020591	0.0429895	0.00177305	0.35338	-0.00390769	0.988068	0.972698	0.908255	0.163403	0.987948	0.150445	0.00581551	0.0155506	0.0145082	-0.000104493	0.351474	0.056982	-0.00582738	0.988065	0.988131	0.158713
E_faecium_Regensburg-VR01-004-102 (D354_S15)	D354_S15 : Primer2Comment VIRTUAL HYBRIDISATION - 1) high stringency	9-1-1-1-1-1-1	ST117		ST18	CC17	7074		0.88	0	0.88	0	0	0.88	0.88	0	0	0	0	0	0.88	0.88	0.88	0	0	0	0	0	0	0	0	0	0	0.88	0.146667	0	0	0.88	0	0	0	0	0	0	0	0	0.88	0.88	0
	D354_S15 : Primer2Comment VIRTUAL HYBRIDISATION - 2) medium stringency	9-1-1-1-1-1-1	ST117						0.88	0	0.88	0	0	0.88	0.88	0	0	0	0	0	0.88	0.88	0.88	0	0	0	0	0	0	0	0	0	0	0.88	0.22	0	0	0.88	0	0	0	0	0	0	0	0	0.88	0.88	0
	D354_S15 : Primer2Comment VIRTUAL HYBRIDISATION - 3) low stringency	9-1-1-1-1-1-1	ST117						0.88	0	0.88	0	0	0.88	0.88	0	0	0	0	0	0.88	0.88	0.88	0	0	0	0	0	0	0	0	0	0	0.88	0.33	0	0	0.88	0	0	0	0	0	0	0	0	0.88	0.88	0
	2023-11-27_InterArray\97853_E_faecium_Stamm_Regensburg-VR01-004-102								0.9879	-0.00577479	0.987499	-0.00199601	-4.66903e-05	0.987666	0.987499	0.0521046	-0.00198413	0.00383142	0.00590772	-4.54638e-05	0.986972	0.988327	0.988359	0.0788227	0.0173601	0.0726616	0.0152025	-0.00373556	0.028918	0.0819797	0.00726628	0.207087	0.00973592	0.987729	0.842825	0.699619	0.0994032	0.987652	0.0843508	0.00584795	0.00979355	0.00779754	0.0100989	0.616478	0.0375281	-0.00180935	0.98797	0.988074	0.266934
E_faecium_Regensburg-VR01-010-028 (D364_S22)	D364_S22 : Primer2Comment VIRTUAL HYBRIDISATION - 1) high stringency	9-1-1-1-1-1-1	ST117		ST18	CC17	2505		0.88	0	0.88	0	0	0.88	0.88	0	0	0	0	0	0.88	0.88	0.88	0	0	0	0	0	0	0	0	0	0	0.88	0.146667	0	0	0.88	0	0	0	0	0	0	0	0	0.88	0.88	0
	D364_S22 : Primer2Comment VIRTUAL HYBRIDISATION - 2) medium stringency	9-1-1-1-1-1-1	ST117						0.88	0	0.88	0	0	0.88	0.88	0	0	0	0	0	0.88	0.88	0.88	0	0	0	0	0	0	0	0	0	0	0.88	0.22	0	0	0.88	0	0	0	0	0	0	0	0	0.88	0.88	0
	D364_S22 : Primer2Comment VIRTUAL HYBRIDISATION - 3) low stringency	9-1-1-1-1-1-1	ST117						0.88	0	0.88	0	0	0.88	0.88	0	0	0	0	0	0.88	0.88	0.88	0	0	0	0	0	0	0	0	0	0	0.88	0.33	0	0	0.88	0	0	0	0	0	0	0	0	0.88	0.88	0
	2023-11-27_InterArray\97861_E_faecium_Stamm_Regensburg-VR01-010-028								0.988607	-0.00175439	0.988234	-0.00560847	0	0.988413	0.988233	0.089978	-0.00209007	0.0556718	-0.00196078	-0.00372439	0.988211	0.988733	0.98863	0.0709881	0.00559764	0.0113351	0.0128827	-0.00364473	0.0162005	0.033876	0.000794086	0.192628	0.00741809	0.98846	0.677756	0.561304	0.0554783	0.98837	0.0798375	0.00556648	0.00940817	0.0425786	-7.57872e-05	0.661038	0.0323749	-0.00213692	0.988412	0.988427	0.285735
Cluster 8 (consists of 3 strains)
RGB-[U7847_S33]	PNPNNPPNNNNNPPPNNNNNNNNNNPNNNPNNNNPPNNPPNNNNNPNPPNNNNNNNNNNNNPPNPPNNNNNNNNPNNNNNPNNNNNPPPPPPNNNNPPPPNPPNPPPPPPNNPPPPPPPNNNNNNNNNNNNNNNNN
E_faecium_Regensburg-U7847 (U7847_S33)	U7847_S33 : Primer2Comment VIRTUAL HYBRIDISATION - 1) high stringency	9-1-1-1-1-20-1	ST721		#N/A	#N/A	1573		0.88	0	0.88	0	0	0.88	0.88	0	0	0	0	0	0.88	0.88	0.88	0	0	0	0	0	0	0	0	0	0	0.88	0.146667	0	0	0.88	0	0	0	0	0.88	0.88	0	0	0.88	0.88	0
	U7847_S33 : Primer2Comment VIRTUAL HYBRIDISATION - 2) medium stringency	9-1-1-1-1-20-1	ST721						0.88	0	0.88	0	0	0.88	0.88	0	0	0	0	0	0.88	0.88	0.88	0	0	0	0	0	0	0	0	0	0	0.88	0.22	0	0	0.88	0	0	0	0	0.88	0.88	0	0	0.88	0.88	0
	U7847_S33 : Primer2Comment VIRTUAL HYBRIDISATION - 3) low stringency	9-1-1-1-1-20-1	ST721						0.88	0	0.88	0	0	0.88	0.88	0	0	0	0	0	0.88	0.88	0.88	0	0	0	0	0	0	0	0	0	0	0.88	0.33	0	0	0.88	0	0	0	0	0.88	0.88	0	0	0.88	0.88	0
	97897_E_faecium_Stamm_Regensburg-U7847_141222_RF_results								0.986647	0.00187362	0.988016	-0.00963391	-0.00377863	0.988185	0.987969	0.0131962	-0.00406684	0.0018622	0.00175201	-0.00394491	0.988112	0.988453	0.988497	0.00572602	0.0164694	0.00935953	0.00563102	-0.00552623	0.0221989	0.0183212	0.00181159	0.0588108	0.000168414	0.988162	0.620783	0.569353	0.0742077	0.988092	0.0371288	0.00188324	-0.000132157	0.00382122	0.98821	0.988016	0.0329072	-0.00197239	0.988132	0.98818	0.100582
E_faecium_Regensburg-VR01-059-041 (D1287_S42)	D1287_S42 : Primer2Comment VIRTUAL HYBRIDISATION - 1) high stringency	9-1-1-1-1-20-1	ST721		#N/A	#N/A	1573		0.88	0	0.88	0	0	0.88	0.88	0	0	0	0	0	0.88	0.88	0.88	0	0	0	0	0	0	0	0	0	0	0.88	0.146667	0	0	0.88	0	0	0	0	0.88	0.88	0	0	0.88	0.88	0
	D1287_S42 : Primer2Comment VIRTUAL HYBRIDISATION - 2) medium stringency	9-1-1-1-1-20-1	ST721						0.88	0	0.88	0	0	0.88	0.88	0	0	0	0	0	0.88	0.88	0.88	0	0	0	0	0	0	0	0	0	0	0.88	0.22	0	0	0.88	0	0	0	0	0.88	0.88	0	0	0.88	0.88	0
	D1287_S42 : Primer2Comment VIRTUAL HYBRIDISATION - 3) low stringency	9-1-1-1-1-20-1	ST721						0.88	0	0.88	0	0	0.88	0.88	0	0	0	0	0	0.88	0.88	0.88	0	0	0	0	0	0	0	0	0	0	0.88	0.33	0	0	0.88	0	0	0	0	0.88	0.88	0	0	0.88	0.88	0
	2023-03-15_InterArray\97763_E_faecium_Stamm_Regensburg-VR01-059-041_251122								0.318903	0.00489414	0.735702	-9.8587e-05	0.00382298	0.98811	0.988063	-0.00311736	-0.00197239	-0.000110189	-0.0018622	-0.00197239	0.988168	0.708596	0.688019	-0.0037897	0	0.000935579	-0.00012498	-0.00176367	0.0034904	-0.00371405	0.00333973	0	0.00188324	0.970124	0.487976	0.146827	0.00581668	0.870241	0.00197239	-0.00198413	-0.00190658	0.153614	0.428083	0.830481	0.00384505	0.00576097	0.980678	0.419735	0.0154372
E_faecium_Regensburg-U12492 (U12492_S25)	U12492_S25 : Primer2Comment VIRTUAL HYBRIDISATION - 1) high stringency	9-1-1-1-1-20-1	ST721		#N/A	#N/A	1573		0.88	0	0.88	0	0	0.88	0.88	0	0	0	0	0	0.88	0.88	0.88	0	0	0	0	0	0	0	0	0	0	0.88	0.146667	0	0	0.88	0	0	0	0	0.88	0.88	0	0	0.88	0.88	0
	U12492_S25 : Primer2Comment VIRTUAL HYBRIDISATION - 2) medium stringency	9-1-1-1-1-20-1	ST721						0.88	0	0.88	0	0	0.88	0.88	0	0	0	0	0	0.88	0.88	0.88	0	0	0	0	0	0	0	0	0	0	0.88	0.22	0	0	0.88	0	0	0	0	0.88	0.88	0	0	0.88	0.88	0
	U12492_S25 : Primer2Comment VIRTUAL HYBRIDISATION - 3) low stringency	9-1-1-1-1-20-1	ST721						0.88	0	0.88	0	0	0.88	0.88	0	0	0	0	0	0.88	0.88	0.88	0	0	0	0	0	0	0	0	0	0	0.88	0.33	0	0	0.88	0	0	0	0	0.88	0.88	0	0	0.88	0.88	0
	97909_E_faecium_Stamm_Regensburg-U12492_141222_RF_results								0.988187	-8.71204e-05	0.987598	-0.0040329	0.00109103	0.987908	0.987701	0.0896926	0.00376369	0.0510758	-0.00623946	-0.0039593	0.987601	0.98734	0.987983	0.0320476	0.00581756	0.0871288	0.0385045	0	0.0327911	0.042053	0.00360938	0.215966	0.0116405	0.987802	0.840119	0.739731	0.0946305	0.987801	0.0709044	0.00980637	0.00779834	0.00797341	0.98773	0.987565	0.0852246	7.00476e-05	0.987772	0.987768	0.197483
Cluster 9 (consists of 3 strains)
RGB-[D1813_S22]	PNNNNPPNNNNNPPPNNNNNNNNNNPNNNPNNNNNNNNNNPPNNNPPNNPNPNNNNNNPNNNPNPNNNNNNNNNPNNNNNPNNNNNPPPPPPNNNPPNNNNPPNPPPNNNPPPPPPPPPNNNNNNNNNNNNNNNNN
E_faecium_Regensburg-VR01-012-034 (D1813_S22)	D1813_S22 : Primer2Comment VIRTUAL HYBRIDISATION - 1) high stringency	9-1-1-1-12-1-1	ST80		#N/A	#N/A	7050		0.88	0	0	0	0	0.88	0.88	0	0	0	0	0	0.88	0.88	0.88	0	0	0	0	0	0	0	0	0	0	0.88	0.146667	0	0	0.88	0	0	0	0	0	0	0	0	0	0	0.88
	D1813_S22 : Primer2Comment VIRTUAL HYBRIDISATION - 2) medium stringency	9-1-1-1-12-1-1	ST80						0.88	0	0	0	0	0.88	0.88	0	0	0	0	0	0.88	0.88	0.88	0	0	0	0	0	0	0	0	0	0	0.88	0.22	0	0	0.88	0	0	0	0	0	0	0	0	0	0	0.88
	D1813_S22 : Primer2Comment VIRTUAL HYBRIDISATION - 3) low stringency	9-1-1-1-12-1-1	ST80						0.88	0	0	0	0	0.88	0.88	0	0	0	0	0	0.88	0.88	0.88	0	0	0	0	0	0	0	0	0	0	0.88	0.33	0	0	0.88	0	0	0	0	0	0	0	0	0	0	0.88
	2023-03-16_InterArray\97779_E_faecium_Stamm_Regensburg-VR01-012-034_251122								0.366336	-0.00394533	0.00388995	-0.00126255	-0.00197239	0.98806	0.987969	-0.00191571	-0.00410348	-0.00396825	0.00197239	0.00394477	0.988128	0.982662	0.818059	0.00171085	0.00184284	0	0	-0.00539988	0.0074281	-0.00701285	-0.003663	-0.00193798	0.00368893	0.988018	0.616328	0.169875	0.0135954	0.910605	0.00388889	0.00388995	0.00188324	-0.00196078	-0.00194918	0.00206257	-0.00204891	0	-0.00383344	0	0.988131
E_faecium_Regensburg-VR01-012-037 (D1816_S25)	D1816_S25 : Primer2Comment VIRTUAL HYBRIDISATION - 1) high stringency	9-1-1-1-12-1-1	ST80		#N/A	#N/A	7050		0.88	0	0	0	0	0.88	0.88	0	0	0	0	0	0.88	0.88	0.88	0	0	0	0	0	0	0	0	0	0	0.88	0.146667	0	0	0.88	0	0	0	0	0	0	0	0	0	0	0.88
	D1816_S25 : Primer2Comment VIRTUAL HYBRIDISATION - 2) medium stringency	9-1-1-1-12-1-1	ST80						0.88	0	0	0	0	0.88	0.88	0	0	0	0	0	0.88	0.88	0.88	0	0	0	0	0	0	0	0	0	0	0.88	0.22	0	0	0.88	0	0	0	0	0	0	0	0	0	0	0.88
	D1816_S25 : Primer2Comment VIRTUAL HYBRIDISATION - 3) low stringency	9-1-1-1-12-1-1	ST80						0.88	0	0	0	0	0.88	0.88	0	0	0	0	0	0.88	0.88	0.88	0	0	0	0	0	0	0	0	0	0	0.88	0.33	0	0	0.88	0	0	0	0	0	0	0	0	0	0	0.88
	2023-03-16_InterArray\97781_E_faecium_Stamm_Regensburg-VR01-012-037_251122								0.988345	-0.00962486	0.019702	-0.00769981	-0.00692444	0.988061	0.987966	0.0136578	-0.00211794	0.000112769	0.00188324	-0.00779221	0.987665	0.982374	0.988105	0.0810772	0.00398042	-0.00386737	-0.00580697	-2.27999e-05	0.0114063	0.00167682	9.31676e-05	-0.00383458	-4.30496e-05	0.987969	0.988063	0.480392	0.0344055	0.987944	0.0214533	0	0.00200789	0.00199601	-0.00600077	-0.00198413	0.00186944	0.00190476	0.00183336	-9.01876e-05	0.987659
E. faecium_Regensburg-D1821_S30 (VR01-012-042)	D1821_S30 : Primer2Comment VIRTUAL HYBRIDISATION - 1) high stringency	9-1-1-1-12-1-1	ST80		#N/A	#N/A	7050		0.88	0	0	0	0	0.88	0.88	0	0	0	0	0	0.88	0.88	0.88	0	0	0	0	0	0	0	0	0	0	0.88	0.146667	0	0	0.88	0	0	0	0	0	0	0	0	0	0	0.88
D1821_S30	D1821_S30 : Primer2Comment VIRTUAL HYBRIDISATION - 2) medium stringency	9-1-1-1-12-1-1	ST80						0.88	0	0	0	0	0.88	0.88	0	0	0	0	0	0.88	0.88	0.88	0	0	0	0	0	0	0	0	0	0	0.88	0.22	0	0	0.88	0	0	0	0	0	0	0	0	0	0	0.88
D1821_S30	D1821_S30 : Primer2Comment VIRTUAL HYBRIDISATION - 3) low stringency	9-1-1-1-12-1-1	ST80						0.88	0	0	0	0	0.88	0.88	0	0	0	0	0	0.88	0.88	0.88	0	0	0	0	0	0	0	0	0	0	0.88	0.33	0	0	0.88	0	0	0	0	0	0	0	0	0	0	0.88
	2023-03-23_InterArray\97783_E_faecium_Stamm_Regensburg-VR01-012-042_251122								0.222884	-0.00793763	0.00507514	-0.00297422	0	0.742615	0.858435	0	-0.00200803	0.00198413	-0.00199601	-0.00586219	0.988088	0.302895	0.540461	0.00394477	-0.00194932	0.00373626	0.00743271	0.00369574	0.00196279	0.000923361	-0.00537757	0	-0.00588235	0.702582	0.286199	0.0721193	0.00892517	0.383833	0.00401621	0.00392279	5.80236e-05	-0.00392279	-0.00403602	0.00579365	0.00189394	-0.00372087	0.00575884	-0.00401606	0.66192
Cluster 10 (consists of 3 strains)
RGB-[D1884_S93]	PNNNNPPNNNNNPPPNNNNNNNNNNPNNNPNNNNNNNNNNPPNNNPPNNPNPNNNNNNPNNNPNPNNNNNNNNNPNNNNNPNNNNNPPPPPPNNNPPNNNNNPNPPPPNNPPPPPPPPPNNNNNNNNNNNNNNNNN
E_faecium_Regensburg-VR01-037-023 (D1884_S93)	D1884_S93 : Primer2Comment VIRTUAL HYBRIDISATION - 1) high stringency	9-1-1-1-12-1-1	ST80		ST21	CC128	1065		0.88	0	0	0	0	0.88	0.88	0	0	0	0	0	0.88	0.88	0.88	0	0	0	0	0	0	0	0	0	0	0.88	0.146667	0	0	0.88	0	0	0	0	0	0	0	0	0	0	0.88
	D1884_S93 : Primer2Comment VIRTUAL HYBRIDISATION - 2) medium stringency	9-1-1-1-12-1-1	ST80						0.88	0	0	0	0	0.88	0.88	0	0	0	0	0	0.88	0.88	0.88	0	0	0	0	0	0	0	0	0	0	0.88	0.22	0	0	0.88	0	0	0	0	0	0	0	0	0	0	0.88
	D1884_S93 : Primer2Comment VIRTUAL HYBRIDISATION - 3) low stringency	9-1-1-1-12-1-1	ST80						0.88	0	0	0	0	0.88	0.88	0	0	0	0	0	0.88	0.88	0.88	0	0	0	0	0	0	0	0	0	0	0.88	0.33	0	0	0.88	0	0	0	0	0	0	0	0	0	0	0.88
	97928_E_faecium_Stamm_Regensburg-VR01-037-023_110123_RF_results								0.988171	-0.0020202	0.0545034	-0.00226956	-0.0080443	0.987831	0.987649	0.0638917	0.00101626	-0.0012628	-0.00203252	0.000840687	0.987488	0.987987	0.987893	0.0195882	0.0155598	0.0081056	0.0178107	-0.00378228	0.0231574	0.272415	0.00191571	-6.01336e-05	0.00606061	0.987764	0.773141	0.73209	0.103088	0.987639	0.0555251	0.0120372	0.0100104	0.00606061	-0.00203252	-0.0142124	0.0362097	-0.00417737	0.016098	-0.0040404	0.987613
E_faecium_Regensburg-VR01-058-004 (D380_S36)	D380_S36 : Primer2Comment VIRTUAL HYBRIDISATION - 1) high stringency	9-1-1-1-12-1-1	ST80		ST21	CC128	1065		0.88	0	0	0	0	0.88	0.88	0	0	0	0	0	0.88	0.88	0.88	0	0	0	0	0	0	0	0	0	0	0.88	0.146667	0	0	0.88	0	0	0	0	0	0	0	0	0	0	0.88
	D380_S36 : Primer2Comment VIRTUAL HYBRIDISATION - 2) medium stringency	9-1-1-1-12-1-1	ST80						0.88	0	0	0	0	0.88	0.88	0	0	0	0	0	0.88	0.88	0.88	0	0	0	0	0	0	0	0	0	0	0.88	0.22	0	0	0.88	0	0	0	0	0	0	0	0	0	0	0.88
	D380_S36 : Primer2Comment VIRTUAL HYBRIDISATION - 3) low stringency	9-1-1-1-12-1-1	ST80						0.88	0	0	0	0	0.88	0.88	0	0	0	0	0	0.88	0.88	0.88	0	0	0	0	0	0	0	0	0	0	0.88	0.33	0	0	0.88	0	0	0	0	0	0	0	0	0	0	0.88
	97870_E_faecium_Stamm_Regensburg-VR01-058-004_141222_RF_results								0.987851	-0.00412278	0.0282459	-0.00804419	-0.00796197	0.98763	0.987486	0.0241738	-0.00200803	-0.00211362	-0.00596426	-0.00205269	0.987542	0.988422	0.988486	0.0165835	0.0155348	0.0117397	0.0152799	-0.00200106	0.0351245	0.0262712	0.00376336	0.0262942	-0.013914	0.987693	0.975923	0.913244	0.172319	0.987702	0.0719022	0.00392157	0.0127771	0.00192556	0.00587143	0.00184162	0.0254812	0.00189343	0.00582743	-0.00184162	0.987973
E_faecium_Regensburg-VR01-058-005 (D381_S37)	D381_S37 : Primer2Comment VIRTUAL HYBRIDISATION - 1) high stringency	9-1-1-1-12-1-1	ST80		ST21	CC128	1065		0.88	0	0	0	0	0.88	0.88	0	0	0	0	0	0.88	0.88	0.88	0	0	0	0	0	0	0	0	0	0	0.88	0.146667	0	0	0.88	0	0	0	0	0	0	0	0	0	0	0.88
	D381_S37 : Primer2Comment VIRTUAL HYBRIDISATION - 2) medium stringency	9-1-1-1-12-1-1	ST80						0.88	0	0	0	0	0.88	0.88	0	0	0	0	0	0.88	0.88	0.88	0	0	0	0	0	0	0	0	0	0	0.88	0.22	0	0	0.88	0	0	0	0	0	0	0	0	0	0	0.88
	D381_S37 : Primer2Comment VIRTUAL HYBRIDISATION - 3) low stringency	9-1-1-1-12-1-1	ST80						0.88	0	0	0	0	0.88	0.88	0	0	0	0	0	0.88	0.88	0.88	0	0	0	0	0	0	0	0	0	0	0.88	0.33	0	0	0.88	0	0	0	0	0	0	0	0	0	0	0.88
	97871_E_faecium_Stamm_Regensburg-VR01-058-005_141222_RF_results								0.98782	-0.00803329	0.0748262	-0.0100587	0.00598846	0.987726	0.987575	0.0381376	-0.00629149	-0.00213564	-9.01876e-05	0.01341	0.987443	0.988519	0.988494	0.0334442	0.0153797	0.00940964	0.00931523	0.00173995	0.0146562	0.016428	7.71158e-05	0.0171003	0.00231467	0.987697	0.977807	0.938241	0.176538	0.987621	0.0598413	0.011698	0.00578035	0	0.00200803	0.00747804	0.0155309	-0.00783472	0.0155339	0.00613497	0.9878
Cluster 11 (consists of 3 strains)
RGB-[D1860_S69]	PNPNNNNNNNNNPPPNNNNNNNNNNPNNNPNNNNNNNNNNPPNNNPPNNPNPNNNNNNPNNNPNPNNNNNNNNNPNNNNNPNNNNNPPPPPPNNNPPNNNNNPNPPPPNNPPPPPPPPPNNNNNNNNNNNNNNNNN
E_faecium_Regensburg-VR01-003-037 (D1860_S69)	D1860_S69 : Primer2Comment VIRTUAL HYBRIDISATION - 1) high stringency	9-1-1-1-12-1-1	ST80		ST21	CC128	1065		0.88	0	0.88	0	0	0	0	0	0	0	0	0	0.88	0.88	0.88	0	0	0	0	0	0	0	0	0	0	0.88	0.146667	0	0	0.88	0	0	0	0	0	0	0	0	0	0	0.88
	D1860_S69 : Primer2Comment VIRTUAL HYBRIDISATION - 2) medium stringency	9-1-1-1-12-1-1	ST80						0.88	0	0.88	0	0	0	0	0	0	0	0	0	0.88	0.88	0.88	0	0	0	0	0	0	0	0	0	0	0.88	0.22	0	0	0.88	0	0	0	0	0	0	0	0	0	0	0.88
	D1860_S69 : Primer2Comment VIRTUAL HYBRIDISATION - 3) low stringency	9-1-1-1-12-1-1	ST80						0.88	0	0.88	0	0	0	0	0	0	0	0	0	0.88	0.88	0.88	0	0	0	0	0	0	0	0	0	0	0.88	0.33	0	0	0.88	0	0	0	0	0	0	0	0	0	0	0.88
	97797_E_faecium_Stamm_Regensburg-VR01-003-037_150923								0.988546	-0.00370473	0.987375	-0.0095394	0.00194462	-0.0115674	-0.0237334	0.0210743	-0.0038761	6.2626e-05	-0.00187439	-0.00196078	0.988072	0.988141	0.988353	0.0115003	0.0037684	0.227667	0.0605057	-0.00962348	0.00557041	0.0316853	0.00564972	0.0712659	0.00569264	0.988092	0.78585	0.658582	0.0564201	0.988138	0.0776371	0.00389864	0.00752274	0.00570446	0.00761034	-0.00969499	0.0210888	-0.00374532	0.0114864	-0.00588235	0.988133
E_faecium_Regensburg-VR01-003-024 (D1847_S56)	D1847_S56 : Primer2Comment VIRTUAL HYBRIDISATION - 1) high stringency	9-1-1-1-12-1-1	ST80		#N/A	#N/A	7063		0.88	0	0.88	0	0	0	0	0	0	0	0	0	0.88	0.88	0.88	0	0	0	0	0	0	0	0	0	0	0.88	0.146667	0	0	0.88	0	0	0	0	0	0	0	0	0	0	0.88
	D1847_S56 : Primer2Comment VIRTUAL HYBRIDISATION - 2) medium stringency	9-1-1-1-12-1-1	ST80						0.88	0	0.88	0	0	0	0	0	0	0	0	0	0.88	0.88	0.88	0	0	0	0	0	0	0	0	0	0	0.88	0.22	0	0	0.88	0	0	0	0	0	0	0	0	0	0	0.88
	D1847_S56 : Primer2Comment VIRTUAL HYBRIDISATION - 3) low stringency	9-1-1-1-12-1-1	ST80						0.88	0	0.88	0	0	0	0	0	0	0	0	0	0.88	0.88	0.88	0	0	0	0	0	0	0	0	0	0	0.88	0.33	0	0	0.88	0	0	0	0	0	0	0	0	0	0	0.88
	97791_E_faecium_Stamm_Regensburg-VR01-003-024_150923								0.988254	-0.0114764	0.987996	0.00185185	0.00095779	0	0.0285088	0.000191272	-0.0039101	0.00173392	0.00192678	-0.0133925	0.987974	0.988736	0.988796	0.0227525	0.00745251	0.0221336	0.0211197	0.0195726	0.0202246	0.0340625	-0.00185014	0.00927699	2.21469e-05	0.98786	0.780198	0.666704	0.0767104	0.988138	0.0657376	-2.30689e-05	0.00201464	-0.00194932	-0.00199237	-0.0057158	0.0230705	-0.00563049	0.00581173	-0.00578035	0.98832
E_faecium_Regensburg-U4984 (U4984_S20)	U4984_S20 : Primer2Comment VIRTUAL HYBRIDISATION - 1) high stringency	9-1-1-1-12-1-1	ST80		ST21	CC128	1065		0.88	0	0.88	0	0	0	0	0	0	0	0	0	0.88	0.88	0.88	0	0	0	0	0	0	0	0	0	0	0.88	0.146667	0	0	0.88	0	0	0	0	0	0	0	0	0	0	0.88
	U4984_S20 : Primer2Comment VIRTUAL HYBRIDISATION - 2) medium stringency	9-1-1-1-12-1-1	ST80						0.88	0	0.88	0	0	0	0	0	0	0	0	0	0.88	0.88	0.88	0	0	0	0	0	0	0	0	0	0	0.88	0.22	0	0	0.88	0	0	0	0	0	0	0	0	0	0	0.88
	U4984_S20 : Primer2Comment VIRTUAL HYBRIDISATION - 3) low stringency	9-1-1-1-12-1-1	ST80						0.88	0	0.88	0	0	0	0	0	0	0	0	0	0.88	0.88	0.88	0	0	0	0	0	0	0	0	0	0	0.88	0.33	0	0	0.88	0	0	0	0	0	0	0	0	0	0	0.88
	97893_E_faecium_Stamm_Regensburg-U4984_141222_RF_results								0.98832	-0.00561941	0.988112	-0.00196078	0.00192665	-0.00383344	-0.00576027	0.0136197	0	0.0412236	-0.00386633	-0.0197559	0.987628	0.988028	0.988206	0.00393591	0.00782717	0.268915	0.0060241	-0.0038761	0.00956823	0.0103979	0.00227235	0.327239	-0.00372304	0.98797	0.842634	0.694215	0.0935596	0.987995	0.0488434	-0.00205139	0.00190476	-6.92258e-05	0	-0.00387925	0.0058601	-0.00190476	0.0079147	-0.00197239	0.987966
Cluster 12 (consists of 3 strains)
RGB-[U3453_S12]	PNNNNNNNNNNNPPPNNNNNNNNNNPNNNPNNNNNNNNPPNNNNNPNPPNNNNNNNNNNNNPPNPPNNNNNNNNPNNNNNPNNNNNPPPPPPNNNPNPPPNNPNPPPPPPPPPPPPPPPNNNNNNNNNNNNNNNNN
E_faecium_Regensburg-U3453 (U3453_S12)	U3453_S12 : Primer2Comment VIRTUAL HYBRIDISATION - 1) high stringency	9-1-1-1-1-x-1	#N/A		ST18	CC17	929		0.88	0	0	0	0	0	0	0	0	0	0	0	0.88	0.88	0.88	0	0	0	0	0	0	0	0	0	0	0.88	0.146667	0	0	0.88	0	0	0	0	0	0	0	0	0.88	0.88	0
	U3453_S12 : Primer2Comment VIRTUAL HYBRIDISATION - 2) medium stringency	9-1-1-1-1-x-1	#N/A						0.88	0	0	0	0	0	0	0	0	0	0	0	0.88	0.88	0.88	0	0	0	0	0	0	0	0	0	0	0.88	0.22	0	0	0.88	0	0	0	0	0	0	0	0	0.88	0.88	0
	U3453_S12 : Primer2Comment VIRTUAL HYBRIDISATION - 3) low stringency	9-1-1-1-1-x-1	#N/A						0.88	0	0	0	0	0	0	0	0	0	0	0	0.88	0.88	0.88	0	0	0	0	0	0	0	0	0	0	0.88	0.33	0	0	0.88	0	0	0	0	0	0	0	0	0.88	0.88	0
	97888_E_faecium_Stamm_Regensburg-U3453_141222_RF_results								0.988043	0.00198413	-0.00209822	-0.00189394	0.00296452	1.1881e-05	-0.00388889	0.0294968	-0.00210878	0.00188324	0.00198413	-0.00588518	0.987754	0.988562	0.988625	0.0310327	0.0104756	0.0208222	0.0130762	0.00369574	0.0296569	0.0346159	0.00364299	0.10966	0.00579257	0.987796	0.936526	0.809873	0.131293	0.987877	0.0678556	0.00582743	0.00975967	0.00389864	-0.00391172	0.452586	0.0353993	-0.000112769	0.988273	0.988131	0.169833
E_faecium_Regensburg-U4418 (U4418_S6)	U4418_S6 : Primer2Comment VIRTUAL HYBRIDISATION - 1) high stringency	9-1-1-1-1-x-1	#N/A		#N/A	#N/A	2967		0.88	0	0	0	0	0	0	0	0	0	0	0	0.88	0.88	0.88	0	0	0	0	0	0	0	0	0	0	0.88	0.146667	0	0	0.88	0	0	0	0	0	0	0	0	0.88	0.88	0
	U4418_S6 : Primer2Comment VIRTUAL HYBRIDISATION - 2) medium stringency	9-1-1-1-1-x-1	#N/A						0.88	0	0	0	0	0	0	0	0	0	0	0	0.88	0.88	0.88	0	0	0	0	0	0	0	0	0	0	0.88	0.22	0	0	0.88	0	0	0	0	0	0	0	0	0.88	0.88	0
	U4418_S6 : Primer2Comment VIRTUAL HYBRIDISATION - 3) low stringency	9-1-1-1-1-x-1	#N/A						0.88	0	0	0	0	0	0	0	0	0	0	0	0.88	0.88	0.88	0	0	0	0	0	0	0	0	0	0	0.88	0.33	0	0	0.88	0	0	0	0	0	0	0	0	0.88	0.88	0
	97891_E_faecium_Stamm_Regensburg-U4418_141222_RF_results								0.98816	-0.00389917	0.00194932	-0.00216024	-0.00193798	0.000110189	-0.00393317	0.0233037	-0.00380117	0.00380117	-2.27999e-05	-0.00413617	0.988003	0.659087	0.987087	0.0240635	0.0037372	0.0639969	-0.00819923	0.168991	0.00373509	0.0271989	0.00372431	0.0652488	0.00372439	0.987993	0.885386	0.810165	0.104047	0.988021	0.0641505	0.0154961	0.00387597	0.00183866	0.00192678	0.435102	0.023377	-0.0057061	0.988205	0.988249	0.149796
E_faecium_Regensburg-U9267 (U9267_S62)	U9267_S62 : Primer2Comment VIRTUAL HYBRIDISATION - 1) high stringency	9-1-1-1-1-x-1	#N/A		ST18	CC17	3292		0.88	0	0	0	0	0	0	0	0	0	0	0	0.88	0.88	0.88	0	0	0	0	0	0	0	0	0	0	0.88	0.146667	0	0	0.88	0	0	0	0	0	0	0	0	0.88	0.88	0
	U9267_S62 : Primer2Comment VIRTUAL HYBRIDISATION - 2) medium stringency	9-1-1-1-1-x-1	#N/A						0.88	0	0	0	0	0	0	0	0	0	0	0	0.88	0.88	0.88	0	0	0	0	0	0	0	0	0	0	0.88	0.22	0	0	0.88	0	0	0	0	0	0	0	0	0.88	0.88	0
	U9267_S62 : Primer2Comment VIRTUAL HYBRIDISATION - 3) low stringency	9-1-1-1-1-x-1	#N/A						0.88	0	0	0	0	0	0	0	0	0	0	0	0.88	0.88	0.88	0	0	0	0	0	0	0	0	0	0	0.88	0.33	0	0	0.88	0	0	0	0	0	0	0	0	0.88	0.88	0
	97901_E_faecium_Stamm_Regensburg-U9267_141222_RF_results								0.988192	-0.00381152	-0.00410479	-0.023248	0	-0.0040213	-0.00578389	0.0256665	-0.00387807	4.83932e-05	0.00300699	-0.00998587	0.987587	0.986469	0.987913	0.0186893	0.00579591	0.0101137	0.0583221	-0.00583101	-0.00197239	0.00955703	-0.00567399	0.10794	0.0116846	0.988019	0.922866	0.730627	0.105948	0.987996	0.0673903	0.00970417	0.0058034	0.00197239	0.0097687	0.410872	0.015901	-0.00789079	0.987778	0.988023	0.162516
Cluster 13 (consists of 2 strains)
RGB-[D941_S61]	PNNNNPPNNNNNPPPNNNNNNNNNNPNNNPNNNNNNNNNNPPNNNPPNNPNPNNNNNNNNNNPNPNNNNNNNNNPNNNNNPNNNNNPPPPPPNNNPPPPPNNPNPPPPPPPPPPPPPPPNNNNNNNNNNNNNNNNN
E. faecium Regensburg-VR01-019-022 (D941_S61)	D941_S61 : Primer2Comment VIRTUAL HYBRIDISATION - 1) high stringency	9-1-1-1-1-1-1	ST117		ST18	CC17	7081		0.88	0	0	0	0	0.88	0.88	0	0	0	0	0	0.88	0.88	0.88	0	0	0	0	0	0	0	0	0	0	0.88	0.146667	0	0	0.88	0	0	0	0	0	0	0	0	0	0	0.88
	D941_S61 : Primer2Comment VIRTUAL HYBRIDISATION - 2) medium stringency	9-1-1-1-1-1-1	ST117						0.88	0	0	0	0	0.88	0.88	0	0	0	0	0	0.88	0.88	0.88	0	0	0	0	0	0	0	0	0	0	0.88	0.22	0	0	0.88	0	0	0	0	0	0	0	0	0	0	0.88
	D941_S61 : Primer2Comment VIRTUAL HYBRIDISATION - 3) low stringency	9-1-1-1-1-1-1	ST117						0.88	0	0	0	0	0.88	0.88	0	0	0	0	0	0.88	0.88	0.88	0	0	0	0	0	0	0	0	0	0	0.88	0.33	0	0	0.88	0	0	0	0	0	0	0	0	0	0	0.88
	2023-02-09_InterArray\97721_E_faecium_Stamm_Regensburg-VR01-019-022_251122								0.987672	2.43342e-05	0.154374	0.00398297	-0.00196179	0.987515	0.987515	0.0489888	0.00600318	-0.00204499	0.00783416	0.0020202	0.987382	0.98818	0.982444	0.0910771	0.00979755	0.019788	0.00187266	0.0047279	0.00383142	0.00175505	-0.00368504	0.00187266	-0.00612326	0.987496	0.987493	0.987648	0.22179	0.987467	0.028418	0.00615628	0.010138	0.00203252	0.00200803	-0.00602796	0.0521162	0.00793734	-0.00390475	-0.00407751	0.987613
E_faecium_Regensburg-VR01-003-033 (D1856_S65)	D1856_S65 : Primer2Comment VIRTUAL HYBRIDISATION - 1) high stringency	9-1-1-1-1-1-1	ST117		ST17	CC17	469		0.88	0	0	0	0	0.88	0.88	0	0	0	0	0	0.88	0.88	0.88	0	0	0	0	0	0	0	0	0	0	0.88	0.146667	0	0	0.88	0	0	0	0	0	0	0	0	0	0	0.88
	D1856_S65 : Primer2Comment VIRTUAL HYBRIDISATION - 2) medium stringency	9-1-1-1-1-1-1	ST117						0.88	0	0	0	0	0.88	0.88	0	0	0	0	0	0.88	0.88	0.88	0	0	0	0	0	0	0	0	0	0	0.88	0.22	0	0	0.88	0	0	0	0	0	0	0	0	0	0	0.88
	D1856_S65 : Primer2Comment VIRTUAL HYBRIDISATION - 3) low stringency	9-1-1-1-1-1-1	ST117						0.88	0	0	0	0	0.88	0.88	0	0	0	0	0	0.88	0.88	0.88	0	0	0	0	0	0	0	0	0	0	0.88	0.33	0	0	0.88	0	0	0	0	0	0	0	0	0	0	0.88
	97796_E_faecium_Stamm_Regensburg-VR01-003-033_150923								0.988406	-0.00568268	0.10472	-0.0018018	0.00179211	0.988203	0.988079	0.0927131	0.00763688	-0.00591716	-0.00193798	-0.0137513	0.987873	0.988473	0.988501	0.0445904	0.0063336	0.0648546	0.117421	-0.000816699	0.0275382	0.0731434	0	0.0301076	0.00561133	0.988147	0.747965	0.67205	0.0790681	0.987985	0.0960176	0.0250488	0.0135772	0.00960624	0.00192678	-0.0096934	0.0727817	0	0.0471037	-0.00394477	0.987857
Cluster 14 (consists of 2 strains)
RGB-[D1815_S24]	PNNNNNNNNNNNPPPNNNNNNNNNNPNNNPNNNNNNNNNNPPNNNPPNNPNPNNNNNNPNNNPNPNNNNNNNNNPNNNNNPNNNNNPPPPPPNNNPPNNNNPPNPPPNNNPPPPPPPPPNNNNNNNNNNNNNNNNN
E_faecium_Regensburg-VR01-012-036 (D1815_S24)	D1815_S24 : Primer2Comment VIRTUAL HYBRIDISATION - 1) high stringency	9-1-1-1-12-1-1	ST80		ST143	CC152	7056		0.88	0	0	0	0	0	0	0	0	0	0	0	0.88	0.88	0.88	0	0	0	0	0	0	0	0	0	0	0.88	0.146667	0	0	0.88	0	0	0	0	0	0	0	0	0	0	0.88
	D1815_S24 : Primer2Comment VIRTUAL HYBRIDISATION - 2) medium stringency	9-1-1-1-12-1-1	ST80						0.88	0	0	0	0	0	0	0	0	0	0	0	0.88	0.88	0.88	0	0	0	0	0	0	0	0	0	0	0.88	0.22	0	0	0.88	0	0	0	0	0	0	0	0	0	0	0.88
	D1815_S24 : Primer2Comment VIRTUAL HYBRIDISATION - 3) low stringency	9-1-1-1-12-1-1	ST80						0.88	0	0	0	0	0	0	0	0	0	0	0	0.88	0.88	0.88	0	0	0	0	0	0	0	0	0	0	0.88	0.33	0	0	0.88	0	0	0	0	0	0	0	0	0	0	0.88
	2023-03-16_InterArray\97780_E_faecium_Stamm_Regensburg-VR01-012-036_251122								0.987968	0.00182969	-0.00414095	0.00987701	-0.00185185	0.00778152	-0.0061984	0.0150817	-0.00227859	0.000979225	0.00211936	-0.00774681	0.987439	0.988089	0.987996	0.0980759	0.0157519	0.0219263	0.00965316	-0.00012639	0.0529132	0.0150785	0.0018622	0.0039217	0.00623093	0.987636	0.987808	0.980152	0.127183	0.987712	0.0318893	0.00785646	0.00598392	0.00794385	0.00193222	-0.0144285	0.0335827	0.0179962	0.0156812	-0.00194932	0.987619
E_faecium_Regensburg-VR01-012-043 (D1822_S31)	D1822_S31 : Primer2Comment VIRTUAL HYBRIDISATION - 1) high stringency	9-1-1-1-1-1-1	ST117		#N/A	#N/A	7060		0.88	0	0	0	0	0	0	0	0	0	0	0	0.88	0.88	0.88	0	0	0	0	0	0	0	0	0	0	0.88	0.146667	0	0	0.88	0	0	0	0	0	0	0	0	0	0	0.88
D1822_S31	D1822_S31 : Primer2Comment VIRTUAL HYBRIDISATION - 2) medium stringency	9-1-1-1-1-1-1	ST117						0.88	0	0	0	0	0	0	0	0	0	0	0	0.88	0.88	0.88	0	0	0	0	0	0	0	0	0	0	0.88	0.22	0	0	0.88	0	0	0	0	0	0	0	0	0	0	0.88
D1822_S31	D1822_S31 : Primer2Comment VIRTUAL HYBRIDISATION - 3) low stringency	9-1-1-1-1-1-1	ST117						0.88	0	0	0	0	0	0	0	0	0	0	0	0.88	0.88	0.88	0	0	0	0	0	0	0	0	0	0	0.88	0.33	0	0	0.88	0	0	0	0	0	0	0	0	0	0	0.88
	2023-03-23_InterArray\97784_E_faecium_Stamm_Regensburg-VR01-012-043_251122								0.983997	0.00399259	0.000899523	-0.00401606	0.00191872	0.0060241	0.00200803	-0.000127758	-0.00200803	0.00190476	0.00396825	-0.00207431	0.987842	0.434753	0.988652	0.00959811	-0.00191571	0.00739927	0.00172925	0.00181339	0.0111525	0.00544702	0.00182149	-0.00383142	0.00396825	0.987752	0.820389	0.234211	0.0157488	0.961411	0.018774	0.00203194	-0.00402602	0.00201813	0.00198413	-0.00182709	0.00584076	0.00188324	0.0059254	-0.00967678	0.957091
Cluster 15 (consists of 2 strains)
RGB-[D0965_S84]	PNPNNPPNNNNNPPPNNNNNNNNNNPNNNPNNNNNNNNPPNNNNNPNPPNNNNNNNNNNNNPPNPPNNNNNNNNPNNNNNPNNNNNPPPPPPNNNPPPNPNNPNPPPPPPPPPPPPPPPNNNNNNNNNNNNNNNNN
E_faecium_Regensburg-VR01-013-009 (D965_S84)	D965_S84 : Primer2Comment VIRTUAL HYBRIDISATION - 1) high stringency	9-1-1-1-12-1-1	ST80		ST102	CC2	1565		0.88	0	0.88	0	0	0.88	0.88	0	0	0	0	0	0.88	0.88	0.88	0	0	0	0	0	0	0	0	0	0	0.88	0.146667	0	0	0.88	0	0	0	0	0	0	0	0	0.88	0.88	0
	D965_S84 : Primer2Comment VIRTUAL HYBRIDISATION - 2) medium stringency	9-1-1-1-12-1-1	ST80						0.88	0	0.88	0	0	0.88	0.88	0	0	0	0	0	0.88	0.88	0.88	0	0	0	0	0	0	0	0	0	0	0.88	0.22	0	0	0.88	0	0	0	0	0	0	0	0	0.88	0.88	0
	D965_S84 : Primer2Comment VIRTUAL HYBRIDISATION - 3) low stringency	9-1-1-1-12-1-1	ST80						0.88	0	0.88	0	0	0.88	0.88	0	0	0	0	0	0.88	0.88	0.88	0	0	0	0	0	0	0	0	0	0	0.88	0.33	0	0	0.88	0	0	0	0	0	0	0	0	0.88	0.88	0
	2023-02-14_InterArray\97733_E_faecium_Stamm_Regensburg-VR01-013-009_251122								0.343704	-8.32025e-05	0.987706	-0.000388159	-0.00406519	0.987834	0.987761	-0.000174374	-0.00190864	0.000161751	-0.00205761	-0.00173396	0.987716	0.774451	0.741846	0.00408998	-0.00205746	0.00919122	-0.00808081	-0.00757311	0	0.00202962	-0.00189394	0.00397335	-0.00284986	0.987787	0.519083	0.156015	0.0136309	0.963124	0.00292275	0.00598392	-0.00220866	-0.000965004	0.00626425	-0.00208333	-0.00801644	-0.00395155	0.987835	0.430325	-0.00703096
E_faecium_Regensburg-VR01-031-030 (D358_S19)	D358_S19 : Primer2Comment VIRTUAL HYBRIDISATION - 1) high stringency	9-1-1-1-12-1-1	ST80		ST102	CC2	1565		0.88	0	0.88	0	0	0.88	0.88	0	0	0	0	0	0.88	0.88	0.88	0	0	0	0	0	0	0	0	0	0	0.88	0.146667	0	0	0.88	0	0	0	0	0	0	0	0	0.88	0.88	0
	D358_S19 : Primer2Comment VIRTUAL HYBRIDISATION - 2) medium stringency	9-1-1-1-12-1-1	ST80						0.88	0	0.88	0	0	0.88	0.88	0	0	0	0	0	0.88	0.88	0.88	0	0	0	0	0	0	0	0	0	0	0.88	0.22	0	0	0.88	0	0	0	0	0	0	0	0	0.88	0.88	0
	D358_S19 : Primer2Comment VIRTUAL HYBRIDISATION - 3) low stringency	9-1-1-1-12-1-1	ST80						0.88	0	0.88	0	0	0.88	0.88	0	0	0	0	0	0.88	0.88	0.88	0	0	0	0	0	0	0	0	0	0	0.88	0.33	0	0	0.88	0	0	0	0	0	0	0	0	0.88	0.88	0
	2023-11-27_InterArray\97857_E_faecium_Stamm_Regensburg-VR01-031-030								0.988562	0.00182149	0.98806	-0.00104993	0.00371543	0.988267	0.988108	0.0344227	-9.63638e-05	-0.00185185	-0.00192678	-0.00382298	0.987971	0.988625	0.98865	0.0154203	0.00194919	0.0112623	0.058052	-0.00746384	0.0218497	0.0253331	0.0018954	0.129465	-3.21027e-05	0.988275	0.726192	0.587319	0.0678698	0.988136	0.0799725	0.00759936	0.00380018	0	-0.00383142	0.599741	0.0268245	-0.0154872	0.988136	0.988318	0.233732
Cluster 16 (consists of 2 strains)
RGB-[D973_S92]	PNPNNPPNNNNNPPPNNNNNNNNNNPNNNPNNNNNNNNPPNNNNNPNPPNNNNNNNNNNNNPPNPPNNNNNNNNPNNNNNPNNNNNNPPPPNNNNPPPNPNNPNPPPPPPPPPPPPPPPNNNNNNNNNNNNNNNNN
E_faecium_Regensburg-VR01-013-017 (D973_S92)	D973_S92 : Primer2Comment VIRTUAL HYBRIDISATION - 1) high stringency	9-1-1-1-12-1-1	ST80		ST102	CC2	1565		0.88	0	0.88	0	0	0.88	0.88	0	0	0	0	0	0.88	0.88	0.88	0	0	0	0	0	0	0	0	0	0	0.88	0.146667	0	0	0.88	0	0	0	0	0	0	0	0	0.88	0.88	0
	D973_S92 : Primer2Comment VIRTUAL HYBRIDISATION - 2) medium stringency	9-1-1-1-12-1-1	ST80						0.88	0	0.88	0	0	0.88	0.88	0	0	0	0	0	0.88	0.88	0.88	0	0	0	0	0	0	0	0	0	0	0.88	0.22	0	0	0.88	0	0	0	0	0	0	0	0	0.88	0.88	0
	D973_S92 : Primer2Comment VIRTUAL HYBRIDISATION - 3) low stringency	9-1-1-1-12-1-1	ST80						0.88	0	0.88	0	0	0.88	0.88	0	0	0	0	0	0.88	0.88	0.88	0	0	0	0	0	0	0	0	0	0	0.88	0.33	0	0	0.88	0	0	0	0	0	0	0	0	0.88	0.88	0
	2023-03-22_InterArray\97741_E_faecium_Stamm_Regensburg-VR01-013-017_251122								0.988141	-0.00395819	0.987751	-0.00914158	-0.0116919	0.987857	0.987778	0.0113953	0.00788955	-0.00382424	0.00203252	-0.0159998	0.987838	0.988369	0.988391	0.0264157	0.0101604	0.00375112	0.00179211	-0.00178253	0.00189394	0.00372439	0.00173611	-0.00396409	0.00378082	0.987787	0.987909	0.619972	0.0659732	0.987658	0.0117339	0	-0.0020202	0.00200803	-0.00387023	-0.0100197	-0.0162976	-0.0120728	0.9879	0.987944	-0.00409582
E_faecium_Regensburg-VR01-013-013 (D969_S88)	D969_S88 : Primer2Comment VIRTUAL HYBRIDISATION - 1) high stringency	9-1-1-1-12-1-1	ST80		ST102	CC2	1565		0.88	0	0.88	0	0	0.88	0.88	0	0	0	0	0	0.88	0.88	0.88	0	0	0	0	0	0	0	0	0	0	0.88	0.146667	0	0	0.88	0	0	0	0	0	0	0	0	0.88	0.88	0
	D969_S88 : Primer2Comment VIRTUAL HYBRIDISATION - 2) medium stringency	9-1-1-1-12-1-1	ST80						0.88	0	0.88	0	0	0.88	0.88	0	0	0	0	0	0.88	0.88	0.88	0	0	0	0	0	0	0	0	0	0	0.88	0.22	0	0	0.88	0	0	0	0	0	0	0	0	0.88	0.88	0
	D969_S88 : Primer2Comment VIRTUAL HYBRIDISATION - 3) low stringency	9-1-1-1-12-1-1	ST80						0.88	0	0.88	0	0	0.88	0.88	0	0	0	0	0	0.88	0.88	0.88	0	0	0	0	0	0	0	0	0	0	0.88	0.33	0	0	0.88	0	0	0	0	0	0	0	0	0.88	0.88	0
	2023-03-22_InterArray\97737_E_faecium_Stamm_Regensburg-VR01-013-013_251122								0.987896	-0.00393399	0.987437	-0.00438352	0.00411477	0.987648	0.987515	0.0260954	-0.00200803	-0.00407736	0.00401606	-0.00796537	0.987642	0.988386	0.988413	0.0588838	-9.8587e-05	0.00780572	0.0114352	-0.00385356	0.0149003	0.0110811	-0.00184162	0.000119164	8.12498e-05	0.987648	0.987646	0.979733	0.115698	0.98752	0.0718921	0.00392279	0.00394602	0.00393481	0.00192678	-0.00417898	0.0138902	-0.00592083	0.988061	0.988011	-0.00401606
Cluster 17 (consists of 2 strains)
RGB-[D9_S87]	PNPNNPPNNNNNPPPNNNNNNNNNNPNNNPNNNNPPNNNNPPNNNPPNNPNPNNNNNNNNNNPNPNNNNNNNNNPNNNNNPNNNNNNPPPPNNNNPPPNPNNPNPPPPPPPPPPPPPPPNNNNNNNNNNNNNNNNN
E_faecium_Regensburg-VR01-014-023 (D9_S87)	D9_S87 : Primer2Comment VIRTUAL HYBRIDISATION - 1) high stringency	9-1-1-1-1-1-1	ST117		ST166	CC128	6002		0.88	0	0.88	0	0	0.88	0.88	0	0	0	0	0	0.88	0.88	0.88	0	0	0	0	0	0	0	0	0	0	0.88	0.146667	0	0	0.88	0	0	0	0	0.88	0.88	0	0	0	0	0.88
	D9_S87 : Primer2Comment VIRTUAL HYBRIDISATION - 2) medium stringency	9-1-1-1-1-1-1	ST117						0.88	0	0.88	0	0	0.88	0.88	0	0	0	0	0	0.88	0.88	0.88	0	0	0	0	0	0	0	0	0	0	0.88	0.22	0	0	0.88	0	0	0	0	0.88	0.88	0	0	0	0	0.88
	D9_S87 : Primer2Comment VIRTUAL HYBRIDISATION - 3) low stringency	9-1-1-1-1-1-1	ST117						0.88	0	0.88	0	0	0.88	0.88	0	0	0	0	0	0.88	0.88	0.88	0	0	0	0	0	0	0	0	0	0	0.88	0.33	0	0	0.88	0	0	0	0	0.88	0.88	0	0	0	0	0.88
	2023-10-06_InterArray\97829_E_faecium_Stamm_Regensburg-VR01-014-023								0.369549	-0.0018315	0.613233	0.00170287	0	0.749749	0.78366	0.0130779	-6.38569e-05	0	0.0179229	-0.00400969	0.973148	0.550896	0.42375	-0.0019679	-0.00182149	0.00553736	0.0125867	-0.00540666	-0.0037037	0.00895518	5.72082e-05	0.00717199	-0.00368112	0.704871	0.0588666	0.0492438	-0.00191955	0.646839	0.0166387	0.00368335	0.00184162	7.49303e-05	0.680524	0.872297	0	0.00552486	0.0018315	0.00206284	0.415662
Regensburg D365_VR01-014-023	D365_VR01-014-023 : Primer2Comment VIRTUAL HYBRIDISATION - 1) high stringency	9-1-1-1-1-1-1	ST117	CC17	ST166	CC128			0.88	0	0.88	0	0	0.88	0.88	0	0	0	0	0	0.88	0.88	0.88	0	0	0	0	0	0	0	0	0	0	0.88	0.146667	0	0	0.88	0	0	0	0	0.88	0.88	0	0	0	0	0.88
	D365_VR01-014-023 : Primer2Comment VIRTUAL HYBRIDISATION - 2) medium stringency	9-1-1-1-1-1-1	ST117	CC17					0.88	0	0.88	0	0	0.88	0.88	0	0	0	0	0	0.88	0.88	0.88	0	0	0	0	0	0	0	0	0	0	0.88	0.22	0	0	0.88	0	0	0	0	0.88	0.88	0	0	0	0	0.88
	D365_VR01-014-023 : Primer2Comment VIRTUAL HYBRIDISATION - 3) low stringency	9-1-1-1-1-1-1	ST117	CC17					0.88	0	0.88	0	0	0.88	0.88	0	0	0	0	0	0.88	0.88	0.88	0	0	0	0	0	0	0	0	0	0	0.88	0.33	0	0	0.88	0	0	0	0	0.88	0.88	0	0	0	0	0.88
	2022-08-03_InterArray\97625_E_faecium_Stamm_Regensburg-VR01-014-023								0.994404		0.994222	-0.00192678	-0.0097838	0.994177	0.994256	0.0149579	-0.00198413	0.00198413	0.00196279	-0.00166852	0.994109	0.994099	0.988403	0.0865129	0.0189581	0.0134662	0.011206	-0.00350877	0.0128635	0.0225343	0.0114375	0	0.0111846	0.994255	0.851585	0.734795	0.0844964	0.994297	0.0797266	0.00383142	0.00014919	-0.000176268	0.994251	0.994252	0.122819	0.00773119	0.0206544	0.327571	0.662731
E_faecium_Regensburg-VR01-014-023 (D365_S23)	D365_S23 : Primer2Comment VIRTUAL HYBRIDISATION - 1) high stringency	9-1-1-1-1-1-1	ST117		ST166	CC128			0.88	0	0.88	0	0	0.88	0.88	0	0	0	0	0	0.88	0.88	0.88	0	0	0	0	0	0	0	0	0	0	0.88	0.146667	0	0	0.88	0	0	0	0	0.88	0.88	0	0	0	0	0.88
	D365_S23 : Primer2Comment VIRTUAL HYBRIDISATION - 2) medium stringency	9-1-1-1-1-1-1	ST117						0.88	0	0.88	0	0	0.88	0.88	0	0	0	0	0	0.88	0.88	0.88	0	0	0	0	0	0	0	0	0	0	0.88	0.22	0	0	0.88	0	0	0	0	0.88	0.88	0	0	0	0	0.88
	D365_S23 : Primer2Comment VIRTUAL HYBRIDISATION - 3) low stringency	9-1-1-1-1-1-1	ST117						0.88	0	0.88	0	0	0.88	0.88	0	0	0	0	0	0.88	0.88	0.88	0	0	0	0	0	0	0	0	0	0	0.88	0.33	0	0	0.88	0	0	0	0	0.88	0.88	0	0	0	0	0.88
	97625_E_faecium_Stamm_Regensburg-VR01-014-023_150622_RF_results								0.987702	-0.00415958	0.987312	-0.00407751	-0.0041026	0.987441	0.986795	0.0430147	-9.5672e-05	0	-9.5672e-05	-0.00207039	0.987366	0.988156	0.988035	0.0500455	0.0176908	0.0087466	0.0154655	-8.51615e-05	0.0150547	0.0225146	-0.000931099	0.0214596	-0.00432108	0.98747	0.816655	0.694225	0.0899391	0.987467	0.0958624	0.00409013	0.00801155	0.000812672	0.987676	0.987518	0.097354	0	0.019869	0.122022	0.987569
Cluster 18 (consists of 2 strains)
RGB-[D363_S21]	PNPNNPNNNNNNPPPNNNNNNNNNNPNNNPNNNNNNNNPPNNNNNPNPPNNNNNNNNNNNNPPNPPNNNNNNNNPNNNNNPNNNNNPPPPPPNNNPNPPPNNPNPPPPPPPPPPPPPPPNNNNNNNNNNNNNNNNN
E_faecium_Regensburg-VR01-010-003 (D363_S21)	D363_S21 : Primer2Comment VIRTUAL HYBRIDISATION - 1) high stringency	9-1-1-1-1-x-1	#N/A		ST123	CC2	2035		0.88	0	0.88	0	0	0.88	0	0	0	0	0	0	0.88	0.88	0.88	0	0	0	0	0	0	0	0	0	0	0.88	0.146667	0	0	0.88	0	0	0	0	0	0	0	0	0.88	0.88	0
	D363_S21 : Primer2Comment VIRTUAL HYBRIDISATION - 2) medium stringency	9-1-1-1-1-x-1	#N/A						0.88	0	0.88	0	0	0.88	0	0	0	0	0	0	0.88	0.88	0.88	0	0	0	0	0	0	0	0	0	0	0.88	0.22	0	0	0.88	0	0	0	0	0	0	0	0	0.88	0.88	0
	D363_S21 : Primer2Comment VIRTUAL HYBRIDISATION - 3) low stringency	9-1-1-1-1-x-1	#N/A						0.88	0	0.88	0	0	0.88	0	0	0	0	0	0	0.88	0.88	0.88	0	0	0	0	0	0	0	0	0	0	0.88	0.33	0	0	0.88	0	0	0	0	0	0	0	0	0.88	0.88	0
	2023-11-27_InterArray\97860_E_faecium_Stamm_Regensburg-VR01-010-003								0.982537	-0.0151559	0.985841	-0.00766284	-0.00192678	0.987925	-0.00607141	0.0619686	0.00562379	0	-0.0038873	-0.00381264	0.98707	0.988627	0.984399	0.0543669	0.000108932	0.0189547	0.0112043	-0.00562916	0.016373	0.0447747	0.000102192	0.262487	0.0197541	0.986147	0.86556	0.873037	0.155866	0.984224	0.095997	0.0133078	0.00951607	0.00755921	-0.00563838	0.799222	0.0348413	-0.00583675	0.987924	0.98418	0.36107
E_faecium_Regensburg-U14717 (U14717_S88)	U14717_S88 : Primer2Comment VIRTUAL HYBRIDISATION - 1) high stringency	9-1-1-97-1-1-1	#N/A		ST18	CC17	7163		0.88	0	0.88	0	0	0.88	0	0	0	0	0	0	0.88	0.88	0.88	0	0	0	0	0	0	0	0	0	0	0.88	0.146667	0	0	0.88	0	0	0	0	0	0	0	0	0.88	0.88	0
	U14717_S88 : Primer2Comment VIRTUAL HYBRIDISATION - 2) medium stringency	9-1-1-97-1-1-1	#N/A						0.88	0	0.88	0	0	0.88	0	0	0	0	0	0	0.88	0.88	0.88	0	0	0	0	0	0	0	0	0	0	0.88	0.22	0	0	0.88	0	0	0	0	0	0	0	0	0.88	0.88	0
	U14717_S88 : Primer2Comment VIRTUAL HYBRIDISATION - 3) low stringency	9-1-1-97-1-1-1	#N/A						0.88	0	0.88	0	0	0.88	0	0	0	0	0	0	0.88	0.88	0.88	0	0	0	0	0	0	0	0	0	0	0.88	0.33	0	0	0.88	0	0	0	0	0	0	0	0	0.88	0.88	0
	97915_E_faecium_Stamm_Regensburg-U14717_141222_RF_results								0.883756	-0.00598845	0.954626	-0.000306206	-0.00584091	0.985651	-0.00797783	0.023722	0.00400404	-0.00412583	-0.00198413	-0.000145835	0.983704	0.640194	0.91668	0.0254757	-0.0020202	0.0594271	0.0179316	0.116285	-0.00749064	0.027467	-0.00338684	0.0852819	-0.00598802	0.962675	0.658194	0.612096	0.0664983	0.97687	0.0396733	0.00969608	0.00782388	0.00780081	0.00387925	0.352835	0.0139346	-0.00574866	0.967818	0.953775	0.17618
All strains from here till the end have unique hybridization profiles
RGB-[D975_S94]	PNNNNNNNNNNNNNNNNNNNNNNNNPNNNPNNNNNNNNNNPPNNNPPNNPNPNNNNNNNNNNPNPNNNNNNNNNPNNNNNPNNNNNPPPPPPNNNPPNNNNNPNPPPPNNPPPPPPPPPNNNNNNNNNNNNNNNNN
E_faecium_Regensburg-VR01-030-007 (D975_S94)	D975_S94 : Primer2Comment VIRTUAL HYBRIDISATION - 1) high stringency	9-1-1-1-1-1-1	ST117						0.88	0	0	0	0	0	0	0	0	0	0	0	0	0	0	0	0	0	0	0	0	0	0	0	0	0.88	0.146667	0	0	0.88	0	0	0	0	0	0	0	0	0	0	0.88
	D975_S94 : Primer2Comment VIRTUAL HYBRIDISATION - 2) medium stringency	9-1-1-1-1-1-1	ST117						0.88	0	0	0	0	0	0	0	0	0	0	0	0	0	0	0	0	0	0	0	0	0	0	0	0	0.88	0.22	0	0	0.88	0	0	0	0	0	0	0	0	0	0	0.88
	D975_S94 : Primer2Comment VIRTUAL HYBRIDISATION - 3) low stringency	9-1-1-1-1-1-1	ST117						0.88	0	0	0	0	0	0	0	0	0	0	0	0	0	0	0	0	0	0	0	0	0	0	0	0	0.88	0.33	0	0	0.88	0	0	0	0	0	0	0	0	0	0	0.88
	2023-02-23_InterArray\97743_E_faecium_Stamm_Regensburg-VR01-030-007_251122								0.895841	-0.00212721	-0.00606339	-0.0143446	0	-0.00303424	-0.00403	-0.00212819	0.00204499	-0.00409013	0.00203252	-0.00192678	-0.00192678	0.00750487	-0.00400512	0.00191571	-0.00387715	9.01876e-05	2.27999e-05	0.00572795	0.00192678	-0.00189394	-0.00375614	-0.00584091	-0.00499988	0.987675	0.891366	0.352392	0.0280086	0.987652	3.74112e-05	0.00204499	9.5672e-05	-0.00194932	-3.65122e-05	-0.00600429	-0.00199601	-0.00398042	0.00199479	-0.00393481	0.987966
RGB-[D6_S84]	PNNNNNNNNNNNNNNNNNPNNNNNNPNNNPPNNNNNNNNNPPNNNPPNNPNPNNNNNNNNNNPNPNNNNNNNNNPNNNNNPNNNNNPPPPPPNNNPPNNNNNPNPPPNNNPPPPPPPPPNNNNNNNNNNNNNNNNN
Regensburg D006_VR01-013-028	D006_VR01-013-028 : Primer2Comment VIRTUAL HYBRIDISATION - 1) high stringency	9-1-1-1-1-1-1	ST117	CC17					0.88		0	0	0	0	0	0	0	0	0	0	0	0	0	0	0	0	0.88	0	0	0	0	0	0	0.88	0.146667	0	0	0.88	0.88	0	0	0	0	0	0	0	0	0	0.88
	D006_VR01-013-028 : Primer2Comment VIRTUAL HYBRIDISATION - 2) medium stringency	9-1-1-1-1-1-1	ST117	CC17					0.88		0	0	0	0	0	0	0	0	0	0	0	0	0	0	0	0	0.88	0	0	0	0	0	0	0.88	0.22	0	0	0.88	0.88	0	0	0	0	0	0	0	0	0	0.88
	D006_VR01-013-028 : Primer2Comment VIRTUAL HYBRIDISATION - 3) low stringency	9-1-1-1-1-1-1	ST117	CC17					0.88		0	0	0	0	0	0	0	0	0	0	0	0	0	0	0	0	0.88	0	0	0	0	0	0	0.88	0.33	0	0	0.88	0.88	0	0	0	0	0	0	0	0	0	0.88
	97622_E_faecium_Stamm_Regensburg-VR01-013-028_2022-07-28_DNA comcemtrated by vacuum centrifuge	9-1-1-1-1-1-1	ST117	CC17					0.862972		0.007249	-0.00180589	0.000144251	-0.00381974	0.0016606	-0.0107645	-0.00918522	-0.00554211	-0.00717424	0.00558968	0.00155651	0	0.00292398	-0.000213207	-0.0036651	0.00367005	0.994305	-0.00539516	0.00366699	0.00190476	0.00192678	1.68034e-05	0.00411536	0.994255	0.356615	0.308451	0.00378398	0.994286	0.99419	0.023747	-0.00756444	-0.00175439	-0.00582529	0.00299401	0.0133735	-0.00365182	-0.00290775	0.00383598	0.660757
E_faecium_Regensburg-VR01-013-028 (D6_S84)	D6_S84 : Primer2Comment VIRTUAL HYBRIDISATION - 1) high stringency	9-1-1-1-1-1-1	ST117						0.88	0	0	0	0	0	0	0	0	0	0	0	0	0	0	0	0	0	0.88	0	0	0	0	0	0	0.88	0.146667	0	0	0.88	0.88	0	0	0	0	0	0	0	0	0	0.88
	D6_S84 : Primer2Comment VIRTUAL HYBRIDISATION - 2) medium stringency	9-1-1-1-1-1-1	ST117						0.88	0	0	0	0	0	0	0	0	0	0	0	0	0	0	0	0	0	0.88	0	0	0	0	0	0	0.88	0.22	0	0	0.88	0.88	0	0	0	0	0	0	0	0	0	0.88
	D6_S84 : Primer2Comment VIRTUAL HYBRIDISATION - 3) low stringency	9-1-1-1-1-1-1	ST117						0.88	0	0	0	0	0	0	0	0	0	0	0	0	0	0	0	0	0	0.88	0	0	0	0	0	0	0.88	0.33	0	0	0.88	0.88	0	0	0	0	0	0	0	0	0	0.88
	97805_E_faecium_Stamm_Regensburg-VR01-013-028_D6_140923								0.986989	-0.00370553	0.00371636	0	0.00172036	0.00938735	0.0037372	0.0438407	0.00182149	7.31335e-05	-0.00192678	-0.00563102	0.00565291	0.00536062	0.0035485	-0.00562124	0.0037666	0.0129602	0.0129737	-0.00175439	0.0124945	0.0251916	0.00177305	-0.00263396	0.00382586	0.98848	0.296349	0.256243	0.0203637	0.988455	0.988324	0.0132743	0.0151122	0.0093867	0.00564115	-0.00556977	0.0338904	-0.00187266	0.0169319	0.00191571	0.98845
RGB-[D942_S62]	PNNNNNNNNNNNNNNNNNNNNNNNNPNNNPNNNNPPNNNNPPNNNPPNNPNPNNNNNNPNNNPNPNNNNNNNNNPNNNNNPNNNNNPPPPPPNNNPPPNPNNPNPPPPPPPPPPPPPPPNNNNNNNNNNNNNNNNN
E. faecium Regensburg-VR01-019-023 (D942_S62)	D942_S62 : Primer2Comment VIRTUAL HYBRIDISATION - 1) high stringency	9-1-1-1-1-1-1	ST117	CC17					0.88	0	0	0	0	0	0	0	0	0	0	0	0	0	0	0	0	0	0	0	0	0	0	0	0	0.88	0.146667	0	0	0.88	0	0	0	0	0.88	0.88	0	0	0	0	0.88
	D942_S62 : Primer2Comment VIRTUAL HYBRIDISATION - 2) medium stringency	9-1-1-1-1-1-1	ST117	CC17					0.88	0	0	0	0	0	0	0	0	0	0	0	0	0	0	0	0	0	0	0	0	0	0	0	0	0.88	0.22	0	0	0.88	0	0	0	0	0.88	0.88	0	0	0	0	0.88
	D942_S62 : Primer2Comment VIRTUAL HYBRIDISATION - 3) low stringency	9-1-1-1-1-1-1	ST117	CC17					0.88	0	0	0	0	0	0	0	0	0	0	0	0	0	0	0	0	0	0	0	0	0	0	0	0	0.88	0.33	0	0	0.88	0	0	0	0	0.88	0.88	0	0	0	0	0.88
	2023-02-09_InterArray\97722_E_faecium_Stamm_Regensburg-VR01-019-023_251122								0.988294	-0.00190476	-0.00188324	-0.00199546	-0.00189701	0.00186092	-0.00800808	0.00789546	9.00446e-05	-0.00378788	0.000102069	0.00199601	-0.00790734	-0.00193798	0.00184162	-0.00584091	-0.00394477	0.0105664	0.0837914	-0.00375733	9.42152e-05	0.00378788	-0.00436177	-0.00196078	-0.00187366	0.987969	0.98809	0.928606	0.0927076	0.987948	0.0117722	0.00809933	0.00399202	-8.02993e-05	0.979105	0.945363	0.0235438	0.0371384	-0.0018706	-0.0020202	0.987994
RGB-[D889_S8]	PNNNNPPNNNNNPPPNNNNNNNNNNPNNNPNNNNNNNNNNPPNNNPPNNPNPNNNNNNPNNNPNPNNNNNNNNNPNNNNNPNNNNNPPPPPPNNNPPNNNNPPNPPPPNNPPPPPPPPPNNNNNNNNNNNNNNNNN
Regensburg D889_VR01-059-008	D889_VR01-059-008 : Primer2Comment VIRTUAL HYBRIDISATION - 1) high stringency	9-1-1-1-1-1-1	ST117	CC17					0.88		0	0	0	0.88	0.88	0	0	0	0	0	0.88	0.88	0.88	0	0	0	0	0	0	0	0	0	0	0.88	0.146667	0	0	0.88	0	0	0	0	0	0	0	0	0	0	0.88
	D889_VR01-059-008 : Primer2Comment VIRTUAL HYBRIDISATION - 2) medium stringency	9-1-1-1-1-1-1	ST117	CC17					0.88		0	0	0	0.88	0.88	0	0	0	0	0	0.88	0.88	0.88	0	0	0	0	0	0	0	0	0	0	0.88	0.22	0	0	0.88	0	0	0	0	0	0	0	0	0	0	0.88
	D889_VR01-059-008 : Primer2Comment VIRTUAL HYBRIDISATION - 3) low stringency	9-1-1-1-1-1-1	ST117	CC17					0.88		0	0	0	0.88	0.88	0	0	0	0	0	0.88	0.88	0.88	0	0	0	0	0	0	0	0	0	0	0.88	0.33	0	0	0.88	0	0	0	0	0	0	0	0	0	0	0.88
	97618_E_faecium_Stamm_Regensburg-VR01-059-008_150622_RF_results	9-1-1-1-1-1-1	ST117	CC17					0.658801		-0.00189394	-0.000123465	0.00205176	0.992438	0.994215	0.0112434	0.000172533	-0.00181159	-0.00751609	-0.00199601	0.994263	0.994117	0.655378	0.00194932	0.00193798	0.00588235	0.21066	-8.81252e-05	-0.0018622	0.00762594	-0.000232982	-0.00290698	0	0.994257	0.125053	0.115613	0.0317675	0.986731	0.0191813	-0.00193798	0.00392157	0.00403317	0.00196078	0	0.0065443	-0.00182275	0.0036879	0.0018622	0.662708
	97618_E_faecium_Stamm_Regensburg-VR01-059-008_210722	9-1-1-1-1-1-1	ST117	CC17					0.992592		0.0075935	0	0.00192678	0.99428	0.994256	0.00930332	-0.00382575	-0.00161948	-0.00187266	-9.01877e-05	0.994253	0.994117	0.992698	0.00934539	0.00173611	0.00582542	0.243018	0.00383256	0.00373185	0.00387597	0.00192678	-0.00290698	-0.00178788	0.994245	0.483161	0.391896	0.0227882	0.994286	0.0228563	0.00190476	0.00554501	-0.000166786	-0.00582529	0.000273487	0.00678881	0	0.00188324	-0.00187266	0.662743
RGB-[D349_S10]	PNPNNPPNNNNNPPPNNNNNNNNNNPNNNPNNNNNNNNPPNNNNNPNPPNNNNNPNNNNNNPPNPPNNNNNNNNPNNNNNPNNNNNPPPPPPNNNPPPPPNNPNPPPPPPPPPPPPPPPNNNNNNNNNNNNNNNNN
Regensburg D349_VR01-004-013	D349_VR01-004-013 : Primer2Comment VIRTUAL HYBRIDISATION - 1) high stringency	9-1-1-1-1-1-1	ST117	CC17					0.88	0	0.88	0	0	0.88	0.88	0	0	0	0	0	0.88	0.88	0.88	0	0	0	0	0	0	0	0	0	0	0.88	0.146667	0	0	0.88	0	0	0	0	0	0	0	0	0.88	0.88	0
	D349_VR01-004-013 : Primer2Comment VIRTUAL HYBRIDISATION - 2) medium stringency	9-1-1-1-1-1-1	ST117	CC17					0.88	0	0.88	0	0	0.88	0.88	0	0	0	0	0	0.88	0.88	0.88	0	0	0	0	0	0	0	0	0	0	0.88	0.22	0	0	0.88	0	0	0	0	0	0	0	0	0.88	0.88	0
	D349_VR01-004-013 : Primer2Comment VIRTUAL HYBRIDISATION - 3) low stringency	9-1-1-1-1-1-1	ST117	CC17					0.88	0	0.88	0	0	0.88	0.88	0	0	0	0	0	0.88	0.88	0.88	0	0	0	0	0	0	0	0	0	0	0.88	0.33	0	0	0.88	0	0	0	0	0	0	0	0	0.88	0.88	0
	2023-02-16_InterArray\97627_E_faecium_Stamm_Regensburg-VR01-004-013_150622_RF_results								0.939499	-0.00576673	0.987822	-0.0106431	-0.00383142	0.987921	0.987666	0.00784439	0.00199601	0.00187136	0.000192256	-0.00191571	0.987597	0.543836	0.988347	0.0375921	0.0114962	0.00774581	0.00939314	-0.00736156	-0.000112647	0.00714627	-0.00536604	-0.00569464	0.00589423	0.964709	0.378147	0.0747856	0.00612045	0.294788	0.00195098	0.0117917	0.00783366	0.00397999	0.00191571	-0.00181136	-0.000129281	-0.00587302	0.988138	0.594212	-0.00401606
RGB-[D1281_S36]	PNPNNPPNNNNNPPPNNNNNNNNNNPNNNPNNNNNNNNPPNNNNNPNPPNNNNNPNNNNNNPPNPNNNNNNNNNPNNNNNPNNNNNPPPPPPNNNPPPPPNNPNPPPPPPPPPPPPPPPNNNNNNNNNNNNNNNNN
E_faecium_Regensburg-VR01-059-035 (D1281_S36)	D1281_S36 : Primer2Comment VIRTUAL HYBRIDISATION - 1) high stringency	9-1-1-1-1-1-1	ST117						0.88	0	0.88	0	0	0.88	0.88	0	0	0	0	0	0.88	0.88	0.88	0	0	0	0	0	0	0	0	0	0	0.88	0.146667	0	0	0.88	0	0	0	0	0	0	0	0	0.88	0.88	0
	D1281_S36 : Primer2Comment VIRTUAL HYBRIDISATION - 2) medium stringency	9-1-1-1-1-1-1	ST117						0.88	0	0.88	0	0	0.88	0.88	0	0	0	0	0	0.88	0.88	0.88	0	0	0	0	0	0	0	0	0	0	0.88	0.22	0	0	0.88	0	0	0	0	0	0	0	0	0.88	0.88	0
	D1281_S36 : Primer2Comment VIRTUAL HYBRIDISATION - 3) low stringency	9-1-1-1-1-1-1	ST117						0.88	0	0.88	0	0	0.88	0.88	0	0	0	0	0	0.88	0.88	0.88	0	0	0	0	0	0	0	0	0	0	0.88	0.33	0	0	0.88	0	0	0	0	0	0	0	0	0.88	0.88	0
	2023-03-15_InterArray\97760_E_faecium_Stamm_Regensburg-VR01-059-035_251122							weak experiment	0.0774137	-0.00394698	0.00193798	0.00191571	-0.000208986	0.774817	0.719503	0.0069429	0.00402823	-0.00200803	-9.23232e-05	9.23232e-05	0.983965	0.386109	0.343005	-0.00010327	0.00202763	-6.53253e-05	0.00290717	0.00098013	-0.00189394	-0.00100878	0	-0.00283514	0.000833896	0.35431	0.142048	0.028711	0.00601207	0.306008	-0.000914802	0.00395819	0	0.0079256	0.00202006	-1.21699e-05	0.00391037	-4.72477e-05	0.543532	0.160619	0.00389127
RGB-[D966_S85]	PNPNNPPNNNNNPPPNNNNNNNNNNPNNNPNNNNNNPNNNPPNNNPPNNPNPNNNNNNPNNNPNPNNNNNNNNNPNNNNNPNNNNNPPPPPPNNNPPPNPNNPNPPPPPPPPPPPPPPPNNNNNNNNNNNNNNNNN
E_faecium_Regensburg-VR01-013-010 (D966_S85)	D966_S85 : Primer2Comment VIRTUAL HYBRIDISATION - 1) high stringency	9-1-1-1-1-1-1	ST117						0.88	0	0.88	0	0	0.88	0.88	0	0	0	0	0	0.88	0.88	0.88	0	0	0	0	0	0	0	0	0	0	0.88	0.146667	0	0	0.88	0	0	0	0	0	0	0.88	0	0	0	0.88
	D966_S85 : Primer2Comment VIRTUAL HYBRIDISATION - 2) medium stringency	9-1-1-1-1-1-1	ST117						0.88	0	0.88	0	0	0.88	0.88	0	0	0	0	0	0.88	0.88	0.88	0	0	0	0	0	0	0	0	0	0	0.88	0.22	0	0	0.88	0	0	0	0	0	0	0.88	0	0	0	0.88
	D966_S85 : Primer2Comment VIRTUAL HYBRIDISATION - 3) low stringency	9-1-1-1-1-1-1	ST117						0.88	0	0.88	0	0	0.88	0.88	0	0	0	0	0	0.88	0.88	0.88	0	0	0	0	0	0	0	0	0	0	0.88	0.33	0	0	0.88	0	0	0	0	0	0	0.88	0	0	0	0.88
	2023-02-14_InterArray\97734_E_faecium_Stamm_Regensburg-VR01-013-010_251122							weak experiment ?	0.274733	-0.00579423	0.623931	0.00469905	0.00188324	0.970063	0.987969	-0.00400404	0.00354752	-0.00182339	0	-0.00498239	0.987499	0.365638	0.637781	0.0205981	-0.00113064	0.00390197	0.00198413	0.00197239	0.00196065	0.00194932	0.0115918	-0.00396825	0.00964739	0.79552	0.294415	0.0864572	0.00196078	0.652959	-0.00196022	-0.0039948	-2.3905e-05	0	-0.00392211	-0.00491681	0.00665112	0.00394477	0.00191571	0.00592083	0.463722
RGB-[D1338_S9]	PNPNNPPNNNNNPPPNNNNNNNNNNPNNNPNNNPPPNNNNPPNNNPPNNPNPNNNNNNNNNNPNPNNNNNNNNNPNNNNNPNNNNNNPPPPNNNNPNNNNNPPNPPPPNPPPPPPPPPPNNNNNNNNNNNNNNNNN
E_faecium_Regensburg-VR01-012-027 (D1338_S93)	D1338_S93 : Primer2Comment VIRTUAL HYBRIDISATION - 1) high stringency	9-1-1-1-1-1-1	ST117						0.88	0	0.88	0	0	0.88	0.88	0	0	0	0	0	0.88	0.88	0.88	0	0	0	0	0	0	0	0	0	0	0.88	0.146667	0	0	0.88	0	0	0	0.88	0.88	0.88	0	0	0	0	0.88
	D1338_S93 : Primer2Comment VIRTUAL HYBRIDISATION - 2) medium stringency	9-1-1-1-1-1-1	ST117						0.88	0	0.88	0	0	0.88	0.88	0	0	0	0	0	0.88	0.88	0.88	0	0	0	0	0	0	0	0	0	0	0.88	0.22	0	0	0.88	0	0	0	0.88	0.88	0.88	0	0	0	0	0.88
	D1338_S93 : Primer2Comment VIRTUAL HYBRIDISATION - 3) low stringency	9-1-1-1-1-1-1	ST117						0.88	0	0.88	0	0	0.88	0.88	0	0	0	0	0	0.88	0.88	0.88	0	0	0	0	0	0	0	0	0	0	0.88	0.33	0	0	0.88	0	0	0	0.88	0.88	0.88	0	0	0	0	0.88
	2023-03-13_InterArray\97774_E_faecium_Stamm_Regensburg-VR01-012-027_251122								0.366102	0.00197239	0.793191	0.000980392	0.000108932	0.986196	0.982205	-0.000110189	0.00382424	-0.00177521	0	-0.00210315	0.988163	0.729212	0.898526	0.00196078	0.00193798	0.00373838	-0.00192678	0.00695928	0.00345423	0.0036249	0.00177305	0	5.47453e-05	0.944541	0.433947	0.123819	0.00382198	0.707637	-0.00286425	0	0.00383344	0.355191	0.584104	0.988134	0.00764596	0.0037037	-0.0077522	-0.00584091	0.988158
RGB-[D972_S91]	PNPNNPPNNNNNPPPNNNNNNNNNNPNNNPNNNNNNPNNNPPNNNPPNNPNPNNNNNNPNNNPNPNNNNNNNNNPNNNNNPNNNNNPPPPPPNNNPPPPPNNPNPPPPPPPPPPPPPPPNNNNNNNNNNNNNNNNN
E_faecium_Regensburg-VR01-013-016 (D972_S91)	D972_S91 : Primer2Comment VIRTUAL HYBRIDISATION - 1) high stringency	9-1-1-1-1-1-1	ST117						0.88	0	0.88	0	0	0.88	0.88	0	0	0	0	0	0.88	0.88	0.88	0	0	0	0	0	0	0	0	0	0	0.88	0.146667	0	0	0.88	0	0	0	0	0	0	0.88	0	0	0	0.88
D972_S91	D972_S91 : Primer2Comment VIRTUAL HYBRIDISATION - 2) medium stringency	9-1-1-1-1-1-1	ST117						0.88	0	0.88	0	0	0.88	0.88	0	0	0	0	0	0.88	0.88	0.88	0	0	0	0	0	0	0	0	0	0	0.88	0.22	0	0	0.88	0	0	0	0	0	0	0.88	0	0	0	0.88
D972_S91	D972_S91 : Primer2Comment VIRTUAL HYBRIDISATION - 3) low stringency	9-1-1-1-1-1-1	ST117						0.88	0	0.88	0	0	0.88	0.88	0	0	0	0	0	0.88	0.88	0.88	0	0	0	0	0	0	0	0	0	0	0.88	0.33	0	0	0.88	0	0	0	0	0	0	0.88	0	0	0	0.88
	2023-03-22_InterArray\97740_E_faecium_Stamm_Regensburg-VR01-013-016_251122								0.737418	0.00197239	0.686653	-0.00407705	9.97274e-05	0.98811	0.988029	0.00174027	-0.00197239	0.00776901	-0.000108932	-0.00406394	0.988156	0.666543	0.883466	-0.0020902	0.00181159	0.00191571	0.00289999	-0.000147128	0	0.00170068	0.00190187	0	-0.00311806	0.986129	0.606251	0.142849	0.0115355	0.958018	0.00591758	0.0320813	0.0348772	-0.00383344	0.180562	-0.0078133	0.988206	-0.000108932	-7.326e-05	-0.00595238	0.988177
RGB-[UKJ043]	PNNNNPPNNNNNPPPNNNNPNPNNNPNNNPNNNNNNNNNNPPNNNPPNNPNPNNNNNNNNNNPNPNNNNNNNNNPNNNNNPNNNNNPPPPPPNNNPPPPPNNPNPPPNPPPPPPPPPPPNNNNNNNNNNNNNNNNN
E. faecium_UK043_vanB	Enterococcus_faecium_UK043_vanB : Primer2Comment VIRTUAL HYBRIDISATION - 1) high stringency	15-1-1-1-1-7-1	ST192	CC17					0.88	0	0	0	0	0.88	0.88	0	0	0	0	0	0.88	0.88	0.88	0	0	0	0	0.293333	0	0.88	0	0	0	0.88	0.146667	0	0	0.88	0	0	0	0	0	0	0	0	0	0	0.88
	Enterococcus_faecium_UK043_vanB : Primer2Comment VIRTUAL HYBRIDISATION - 2) medium stringency	15-1-1-1-1-7-1	ST192	CC17					0.88	0	0	0	0	0.88	0.88	0	0	0	0	0	0.88	0.88	0.88	0	0	0	0	0.44	0	0.88	0	0	0	0.88	0.22	0	0	0.88	0	0	0	0	0	0	0	0	0	0	0.88
	Enterococcus_faecium_UK043_vanB : Primer2Comment VIRTUAL HYBRIDISATION - 3) low stringency	15-1-1-1-1-7-1	ST192	CC17					0.88	0	0	0	0	0.88	0.88	0	0	0	0	0	0.88	0.88	0.88	0	0	0	0	0.66	0	0.88	0	0	0	0.88	0.33	0	0	0.88	0	0	0	0	0	0	0	0	0	0	0.88
	2023-02-16_InterArray\95738_Enterococcus faecium_UK043_vanB_RF_results								0.987105	-0.000990137	0.00644712	-0.0146899	-0.00205761	0.986697	0.986709	0.00206045	-0.00499002	-0.0022608	-0.00198413	-0.00613921	0.986989	0.904731	0.788989	0.0981602	-0.0121553	-0.0111767	-0.0181538	0.975636	-0.0138962	0.988074	0.00922396	0.00319018	-0.00843046	0.986863	0.986922	0.794789	0.0860913	0.942798	-0.00643871	-0.00421941	-0.0082207	-0.00208333	0.00204499	-0.00303951	0.000181244	-0.00399202	-0.00377411	0.0106702	0.986955
RGB-[U3381_S50]	PNNNNPPNNNNNPPPNNNNPNPNNNPNNNPNNNPNPNNNNPPNNNPPNNPNPNNNNNNPNNNPNPNNNNNNNNNPNNNNNPNNNNNPPPPPPNNNPPNNNNNPNPPPNNNPPPPPPPPPNNNNNNNNNNNNNNNNN
E_faecium_Regensburg-U3381 (U3381_S50)	U3381_S50 : Primer2Comment VIRTUAL HYBRIDISATION - 1) high stringency	15-1-1-1-1-7-1	ST192						0.88	0	0	0	0	0.88	0.88	0	0	0	0	0	0.88	0.88	0.88	0	0	0	0	0.293333	0	0.88	0	0	0	0.88	0.146667	0	0	0.88	0	0	0	0.88	0	0.88	0	0	0	0	0.88
	U3381_S50 : Primer2Comment VIRTUAL HYBRIDISATION - 2) medium stringency	15-1-1-1-1-7-1	ST192						0.88	0	0	0	0	0.88	0.88	0	0	0	0	0	0.88	0.88	0.88	0	0	0	0	0.44	0	0.88	0	0	0	0.88	0.22	0	0	0.88	0	0	0	0.88	0	0.88	0	0	0	0	0.88
	U3381_S50 : Primer2Comment VIRTUAL HYBRIDISATION - 3) low stringency	15-1-1-1-1-7-1	ST192						0.88	0	0	0	0	0.88	0.88	0	0	0	0	0	0.88	0.88	0.88	0	0	0	0	0.66	0	0.88	0	0	0	0.88	0.33	0	0	0.88	0	0	0	0.88	0	0.88	0	0	0	0	0.88
	97884_E_faecium_Stamm_Regensburg-U3381_141222_RF_results								0.988149	-0.0130946	0.0295679	-0.0119769	0.00393317	0.987925	0.987675	0.0157722	-0.0119758	-0.0121956	-0.00411523	0.00595238	0.987502	0.988106	0.988009	0.0160153	0.00971833	0.0198656	-0.0110517	0.690397	0.074709	0.986368	0.0806961	0.0115913	0.0333567	0.987813	0.596585	0.488272	0.0810638	0.987791	0.0355677	-0.00386633	0.0157963	0.984036	-0.00698603	0.987201	0.0157349	-0.00808081	0.00190476	0.168138	0.987689
RGB-[U12290_S46]	PNNNNPNNNNNNPPPNNNNNNNNNNPNNNPNNNPPPNNPPNNNNNPNPPNNNNNNNNNNNNPPNPPNNNNNNNNPNNNNNPNNNNNPPPPPPNNNNNPPPNNPNPPPNPPNNPPPPPPPNNNNNNNNNNNNNNNNN
E_faecium_Regensburg-U12290 (U12290_S46)	U12290_S46 : Primer2Comment VIRTUAL HYBRIDISATION - 1) high stringency	15-1-1-1-1-7-1	ST192						0.88	0	0	0	0	0.88	0	0	0	0	0	0	0.88	0.88	0.88	0	0	0	0	0	0	0	0	0	0	0.88	0.146667	0	0	0.88	0	0	0	0.88	0.88	0.88	0	0	0.88	0.88	0
	U12290_S46 : Primer2Comment VIRTUAL HYBRIDISATION - 2) medium stringency	15-1-1-1-1-7-1	ST192						0.88	0	0	0	0	0.88	0	0	0	0	0	0	0.88	0.88	0.88	0	0	0	0	0	0	0	0	0	0	0.88	0.22	0	0	0.88	0	0	0	0.88	0.88	0.88	0	0	0.88	0.88	0
	U12290_S46 : Primer2Comment VIRTUAL HYBRIDISATION - 3) low stringency	15-1-1-1-1-7-1	ST192						0.88	0	0	0	0	0.88	0	0	0	0	0	0	0.88	0.88	0.88	0	0	0	0	0	0	0	0	0	0	0.88	0.33	0	0	0.88	0	0	0	0.88	0.88	0.88	0	0	0.88	0.88	0
	97890_E_faecium_Stamm_Regensburg-U12290_141222_RF_results								0.988677	-0.00545689	0.0534172	0	0.0036937	0.988412	0.00377863	0.02091	0.00184162	0.00510133	0.00186305	-0.00773221	0.987736	0.988672	0.988694	0.0210926	0.00934482	0.0112211	0.00738102	-0.00554801	0.0165181	0.0162584	-0.00173611	0.095382	0.00369415	0.988391	0.617025	0.515902	0.0574177	0.988392	0.0382335	0.00192568	0.0532908	0.530302	0.988324	0.988058	0.0384406	-0.00190624	0.988346	0.988336	0.152647
RGB-[D1826_S35]	PNPNNPPNNNNNPPPNNNNNNNNNNPNNNPNNNNNNNNPPNNNNNPNPPNNNNNNNNNNNNPPNPPNNNNNNNNPNNNNNPNNNNNPPPPPPNNNNPPPPNPPNPPPPPPNNPPPPPPPNNNNNNNNNNNNNNNNN
E_faecium_Regensburg-VR01-003-002 (D1826_S35)	D1826_S35 : Primer2Comment VIRTUAL HYBRIDISATION - 1) high stringency	9-1-1-1-1-1-1	ST117						0.88	0	0.88	0	0	0.88	0.88	0	0	0	0	0	0.88	0.88	0.88	0	0	0	0	0	0	0	0	0	0	0.88	0.146667	0	0	0.88	0	0	0	0	0	0	0	0	0.88	0.88	0
D1826_S35	D1826_S35 : Primer2Comment VIRTUAL HYBRIDISATION - 2) medium stringency	9-1-1-1-1-1-1	ST117						0.88	0	0.88	0	0	0.88	0.88	0	0	0	0	0	0.88	0.88	0.88	0	0	0	0	0	0	0	0	0	0	0.88	0.22	0	0	0.88	0	0	0	0	0	0	0	0	0.88	0.88	0
D1826_S35	D1826_S35 : Primer2Comment VIRTUAL HYBRIDISATION - 3) low stringency	9-1-1-1-1-1-1	ST117						0.88	0	0.88	0	0	0.88	0.88	0	0	0	0	0	0.88	0.88	0.88	0	0	0	0	0	0	0	0	0	0	0.88	0.33	0	0	0.88	0	0	0	0	0	0	0	0	0.88	0.88	0
	2023-03-23_InterArray\97785_E_faecium_Stamm_Regensburg-VR01-003-002_251122								0.671676	0	0.988082	-0.00588235	0.00194932	0.98818	0.988011	0.0151286	0.00196078	-0.00196078	0	-0.00564403	0.988065	0.988655	0.988655	0.0343751	0.00362319	0.00181159	0	-0.00562856	-0.00177219	0.00192689	0.0136523	-0.00374638	0.00770713	0.988063	0.974563	0.299579	0.0228705	0.988088	0.01551	0.00389877	0.000974659	0	0.00185185	1.16023e-05	1.16023e-05	-0.00760234	0.988455	0.98832	0.0018278
RGB-[D1865_S74]	PNNNNNNNNNNNPPPNNNNNNNNNNPNNNPNNNNNNNNNNPPNNNPPNNPNPNNNNNNPNNNPNPNNNNNNNNNPNNNNNPNNNNNPPPPPNNNNPPNNNNNPNPPPPNNPPPPPPPPPNNNNNNNNNNNNNNNNN
E_faecium_Regensburg-VR01-013-020 (D1865_S74)	D1865_S74 : Primer2Comment VIRTUAL HYBRIDISATION - 1) high stringency	9-1-1-1-1-1-1	ST117						0.88	0	0	0	0	0	0	0	0	0	0	0	0.88	0.88	0.88	0	0	0	0	0	0	0	0	0	0	0.88	0.146667	0	0	0.88	0	0	0	0	0	0	0	0	0	0	0.88
	D1865_S74 : Primer2Comment VIRTUAL HYBRIDISATION - 2) medium stringency	9-1-1-1-1-1-1	ST117						0.88	0	0	0	0	0	0	0	0	0	0	0	0.88	0.88	0.88	0	0	0	0	0	0	0	0	0	0	0.88	0.22	0	0	0.88	0	0	0	0	0	0	0	0	0	0	0.88
	D1865_S74 : Primer2Comment VIRTUAL HYBRIDISATION - 3) low stringency	9-1-1-1-1-1-1	ST117						0.88	0	0	0	0	0	0	0	0	0	0	0	0.88	0.88	0.88	0	0	0	0	0	0	0	0	0	0	0.88	0.33	0	0	0.88	0	0	0	0	0	0	0	0	0	0	0.88
	2023-09-28_InterArray\97802_E_faecium_Stamm_Regensburg-VR01-013-020								0.988544	0	-0.00982753	0.158863	0.0361488	0.0140832	-0.00589409	0.110851	0.00743249	0.00363165	0.0111223	0.00848893	0.986851	0.988777	0.988607	0.0296606	0.0298856	0.081817	0.049839	0.00809241	0.0753654	0.158825	0.00347562	0.0166186	0.0111366	0.988182	0.988501	0.988567	0.43114	0.988065	0.233544	0.0399379	0.0570801	0.0323461	0.0113687	-0.0183077	0.148494	0.00103619	0.109811	-0.000690058	0.98753
RGB-[D7_S85]	PNNNNPPNNNNNPPPNNNNNNNNNNPNNNPNNNNPPNNNNPPNNNPPNNPNPNNNNNNNNNNPNPNNNNNNNNNPNNNNNPNNNNNNPPPPNNNNPPPPPNNPNPPPPPPPPPPPPPPPNNNNNNNNNNNNNNNNN
E_faecium_Regensburg-VR01-035-021 (D7_S85)	D7_S85 : Primer2Comment VIRTUAL HYBRIDISATION - 1) high stringency	9-1-1-1-1-1-1	ST117						0.88	0	0	0	0	0.88	0.88	0	0	0	0	0	0.88	0.88	0.88	0	0	0	0	0	0	0	0	0	0	0.88	0.146667	0	0	0.88	0	0	0	0	0.88	0.88	0	0	0	0	0.88
	D7_S85 : Primer2Comment VIRTUAL HYBRIDISATION - 2) medium stringency	9-1-1-1-1-1-1	ST117						0.88	0	0	0	0	0.88	0.88	0	0	0	0	0	0.88	0.88	0.88	0	0	0	0	0	0	0	0	0	0	0.88	0.22	0	0	0.88	0	0	0	0	0.88	0.88	0	0	0	0	0.88
	D7_S85 : Primer2Comment VIRTUAL HYBRIDISATION - 3) low stringency	9-1-1-1-1-1-1	ST117						0.88	0	0	0	0	0.88	0.88	0	0	0	0	0	0.88	0.88	0.88	0	0	0	0	0	0	0	0	0	0	0.88	0.33	0	0	0.88	0	0	0	0	0.88	0.88	0	0	0	0	0.88
	2023-10-06_InterArray\97827_E_faecium_Stamm_Regensburg-VR01-035-021								0.977816	-0.00875113	0.0732076	0.001796	-0.00384402	0.98763	0.983591	0.0922525	0.00567864	-6.76247e-05	-6.76247e-05	-0.00790296	0.986374	0.969283	0.952423	0.0346178	0.0290429	0.0619245	0.809551	-0.00369483	0.0425654	0.139111	-0.00176367	0	0.00578308	0.98559	0.905611	0.901482	0.23879	0.98136	0.11674	0.0254152	0.0432806	0.0137778	0.981513	0.981458	0.188943	0.019335	0.0681217	0.0276143	0.98576
RGB-[D10_S88]	PNNNNNNNNNNNNNNNNNNNNNNNNPNNNPNNNNNNNNNNPPNNNPPNNPNPNNNNNNPNNNPNPNNNNNNNNNPNNNNNPNNNNNPPPPPPNNNPNPNPNNPNPPPPPPPPPPPPPPPNNNNNNNNNNNNNNNNN
E_faecium_Regensburg-VR01-014-056 (D10_S88)	D10_S88 : Primer2Comment VIRTUAL HYBRIDISATION - 1) high stringency	9-1-1-1-1-1-1	ST117						0.88	0	0	0	0	0	0	0	0	0	0	0	0	0	0	0	0	0	0	0	0	0	0	0	0	0.88	0.146667	0	0	0.88	0	0	0	0	0	0	0	0	0	0	0.88
	D10_S88 : Primer2Comment VIRTUAL HYBRIDISATION - 2) medium stringency	9-1-1-1-1-1-1	ST117						0.88	0	0	0	0	0	0	0	0	0	0	0	0	0	0	0	0	0	0	0	0	0	0	0	0	0.88	0.22	0	0	0.88	0	0	0	0	0	0	0	0	0	0	0.88
	D10_S88 : Primer2Comment VIRTUAL HYBRIDISATION - 3) low stringency	9-1-1-1-1-1-1	ST117						0.88	0	0	0	0	0	0	0	0	0	0	0	0	0	0	0	0	0	0	0	0	0	0	0	0	0.88	0.33	0	0	0.88	0	0	0	0	0	0	0	0	0	0	0.88
	2023-10-06_InterArray\97830_E_faecium_Stamm_Regensburg-VR01-014-056								0.592761	0.00181159	-0.00198922	-0.00383142	-0.00105282	-0.000190561	4.16185e-05	0.0093979	-0.00383192	-0.00756748	-0.00557871	-0.00382072	0.00192678	-0.00197239	-0.00401606	-7.16449e-05	-0.00187266	0.00930534	0.0056081	0.000843576	0.00885964	0.0143724	9.48316e-05	0.00376696	0	0.909863	0.0889447	0.109002	0.00842913	0.692551	0.0113444	0.00381064	-0.00188324	0.0056721	0	2.20203e-05	0.0151327	-0.0018622	0.0074616	-0.00533665	0.665252
RGB-ST0117-[D15_S93]	PNNNNNNNNNNNPPPNNNNNNNNNNPNNNPNNNNPPNNNNPPNNNPPNNPNPNNNNNNPNNNPNPNNNNNNNNNPNNNNNPNNNNNPPPPPPNNNPPNNNNNPNPPPPNNPPPPPPPPPNNNNNNNNNNNNNNNNN
E_faecium_Regensburg-VR01-011-037 (D15_S93)	D15_S93 : Primer2Comment VIRTUAL HYBRIDISATION - 1) high stringency	9-1-1-1-1-1-1	ST117						0.88	0	0	0	0	0	0	0	0	0	0	0	0.88	0.88	0.88	0	0	0	0	0	0	0	0	0	0	0.88	0.146667	0	0	0.88	0	0	0	0	0.88	0.88	0	0	0	0	0.88
	D15_S93 : Primer2Comment VIRTUAL HYBRIDISATION - 2) medium stringency	9-1-1-1-1-1-1	ST117						0.88	0	0	0	0	0	0	0	0	0	0	0	0.88	0.88	0.88	0	0	0	0	0	0	0	0	0	0	0.88	0.22	0	0	0.88	0	0	0	0	0.88	0.88	0	0	0	0	0.88
	D15_S93 : Primer2Comment VIRTUAL HYBRIDISATION - 3) low stringency	9-1-1-1-1-1-1	ST117						0.88	0	0	0	0	0	0	0	0	0	0	0	0.88	0.88	0.88	0	0	0	0	0	0	0	0	0	0	0.88	0.33	0	0	0.88	0	0	0	0	0.88	0.88	0	0	0	0	0.88
	2023-10-13_InterArray\97835_E_faecium_Stamm_Regensburg-VR01-011-037								0.988474	-0.00569388	-0.0078202	-0.00579155	-0.00192678	-0.000864878	-0.00966463	0.017318	-0.00766945	-0.0055923	-0.00985061	-0.00968624	0.987775	0.988587	0.988631	-0.0201683	0.0138757	0.0262741	0.786471	-0.00742421	0.0224165	0.0179638	9.33812e-05	-0.000160536	-0.00566516	0.988152	0.984571	0.916813	0.0876846	0.988007	0.115922	-0.00394041	-1.13333e-05	-0.00377961	0.988003	0.987665	0.164713	-0.0239651	0.015237	0.179239	0.987723
RGB-[D371_S7]	PNPNNPPNNNNNPPPNNNNNNNNNNPNNNPNNNNNNNNNNPPNNNPPNNPNPNNNNNNPNNNPNPNNNNNNNNNPNNNNNPNNNNNPPPPPPNNNPPPPPNNPNPPPPPPPPPPPPPPPNNNNNNNNNNNNNNNNN
E_faecium_Regensburg-VR01-024-041 (D371_S7)	D371_S7 : Primer2Comment VIRTUAL HYBRIDISATION - 1) high stringency	9-1-1-1-1-1-1	ST117						0.88	0	0.88	0	0	0.88	0.88	0	0	0	0	0	0.88	0.88	0.88	0	0	0	0	0	0	0	0	0	0	0.88	0.146667	0	0	0.88	0	0	0	0	0	0	0	0	0	0	0.88
	D371_S7 : Primer2Comment VIRTUAL HYBRIDISATION - 2) medium stringency	9-1-1-1-1-1-1	ST117						0.88	0	0.88	0	0	0.88	0.88	0	0	0	0	0	0.88	0.88	0.88	0	0	0	0	0	0	0	0	0	0	0.88	0.22	0	0	0.88	0	0	0	0	0	0	0	0	0	0	0.88
	D371_S7 : Primer2Comment VIRTUAL HYBRIDISATION - 3) low stringency	9-1-1-1-1-1-1	ST117						0.88	0	0.88	0	0	0.88	0.88	0	0	0	0	0	0.88	0.88	0.88	0	0	0	0	0	0	0	0	0	0	0.88	0.33	0	0	0.88	0	0	0	0	0	0	0	0	0	0	0.88
	2023-10-20_InterArray\97842_E_faecium_Stamm_Regensburg-VR01-024-041								0.988411	-0.00184162	0.987969	-0.00185185	-8.42069e-05	0.988297	0.988112	0.096978	0	0.00181016	-0.000105289	-0.0135515	0.987918	0.82589	0.988123	0.0305162	0.00941216	0.040709	0.0502461	0.145833	0.0534866	0.0926296	3.77287e-05	0.0106552	0.0212343	0.988116	0.89966	0.783147	0.116506	0.988163	0.109834	0.0192704	0.0230138	0.00943075	2.22757e-05	-0.00762527	0.0690958	-0.00565302	0.0394596	-0.0116373	0.988168
RGB-[D349_S10]	PNPNNPPNNNNNPPPNNNNNNNNNNPNNNPNNNNNNNNPPNNNNNPNPPNNNNNPNNNNNNPPNPPNNNNNNNNPNNNNNPNNNNNPPPPPPNNNPPPPPNNPNPPPPPPPPPPPPPPPNNNNNNNNNNNNNNNNN
E_faecium_Regensburg-VR01-004-013 (D349_S10)	D349_S10 : Primer2Comment VIRTUAL HYBRIDISATION - 1) high stringency	9-1-1-1-1-1-1	ST117						0.88	0	0.88	0	0	0.88	0.88	0	0	0	0	0	0.88	0.88	0.88	0	0	0	0	0	0	0	0	0	0	0.88	0.146667	0	0	0.88	0	0	0	0	0	0	0	0	0.88	0.88	0
	D349_S10 : Primer2Comment VIRTUAL HYBRIDISATION - 2) medium stringency	9-1-1-1-1-1-1	ST117						0.88	0	0.88	0	0	0.88	0.88	0	0	0	0	0	0.88	0.88	0.88	0	0	0	0	0	0	0	0	0	0	0.88	0.22	0	0	0.88	0	0	0	0	0	0	0	0	0.88	0.88	0
	D349_S10 : Primer2Comment VIRTUAL HYBRIDISATION - 3) low stringency	9-1-1-1-1-1-1	ST117						0.88	0	0.88	0	0	0.88	0.88	0	0	0	0	0	0.88	0.88	0.88	0	0	0	0	0	0	0	0	0	0	0.88	0.33	0	0	0.88	0	0	0	0	0	0	0	0	0.88	0.88	0
	2023-10-30_InterArray\97848_E_faecium_Stamm_Regensburg-VR01-004-013								0.988567	-0.00744972	0.987941	0.00372626	0	0.98818	0.988034	0.0797727	-2.27999e-05	-0.0039101	-0.00768957	-0.000110054	0.988068	0.988605	0.988585	0.10207	0.0152071	0.0302349	0.024264	-0.00366477	0.0523516	0.114086	0	0.0958169	0.0167556	0.988112	0.980581	0.928203	0.133125	0.988066	0.185316	0.0142608	0.013294	0.00470871	-0.00389864	0.431885	0.0953445	0.000792742	0.988232	0.988206	0.23736
RGB-[D375_S31]	PNPNNNNNNNNNPPPNNNNNNNNNNPNNNPNNNNNNNNNNPPNNNPPNNPNPNNNNNNNNNNPNPNNNNNNNNNPNNNNNPNNNNNPPPPPPNNNPPNNNNNPNPPPPNNPPPPPPPPPNNNNNNNNNNNNNNNNN
E_faecium_Regensburg-VR01-057-006 (D375_S31)	D375_S31 : Primer2Comment VIRTUAL HYBRIDISATION - 1) high stringency	9-1-1-1-1-1-1	ST117						0.88	0	0.88	0	0	0	0	0	0	0	0	0	0.88	0.88	0.88	0	0	0	0	0	0	0	0	0	0	0.88	0.146667	0	0	0.88	0	0	0	0	0	0	0	0	0	0	0.88
	D375_S31 : Primer2Comment VIRTUAL HYBRIDISATION - 2) medium stringency	9-1-1-1-1-1-1	ST117						0.88	0	0.88	0	0	0	0	0	0	0	0	0	0.88	0.88	0.88	0	0	0	0	0	0	0	0	0	0	0.88	0.22	0	0	0.88	0	0	0	0	0	0	0	0	0	0	0.88
	D375_S31 : Primer2Comment VIRTUAL HYBRIDISATION - 3) low stringency	9-1-1-1-1-1-1	ST117						0.88	0	0.88	0	0	0	0	0	0	0	0	0	0.88	0.88	0.88	0	0	0	0	0	0	0	0	0	0	0.88	0.33	0	0	0.88	0	0	0	0	0	0	0	0	0	0	0.88
	2023-11-27_InterArray\97862_E_faecium_Stamm_Regensburg-VR01-057-006								0.988273	-0.00184162	0.988134	-7.47993e-05	0.00191571	-0.00193798	-0.00784341	0.0248315	-0.000119164	-0.00389877	-0.0037684	-9.63638e-05	0.987909	0.659214	0.965868	0.0437749	0.0111823	0.00780532	0.0227802	0.0231115	0.0842287	0.0341015	-0.000110914	-0.0817012	0.00376696	0.98816	0.831776	0.715831	0.0880411	0.988163	0.0845673	0.00196078	0.00576083	0.00567172	0.00187413	-0.011501	0.0297104	-0.00375661	0.0227772	0.00193798	0.988222
RGB-ST0117-[D382_S8]	PNNNNNNNNNNNPPPNNNNNNNNNNPNNNPNNNNPPNNNNPPNNNPPNNPNPNNNNNNNNNNPNPNNNNNNNNNPNNNNNPNNNNNPPPPPPNNNPPNNNNNPNPPPPNNPPPPPPPPPNNNNNNNNNNNNNNNNN
E_faecium_Regensburg-VR01-102-011 (D382_S8)	D382_S8 : Primer2Comment VIRTUAL HYBRIDISATION - 1) high stringency	9-1-1-1-1-1-1	ST117						0.88	0	0	0	0	0	0	0	0	0	0	0	0.88	0.88	0.88	0	0	0	0	0	0	0	0	0	0	0.88	0.146667	0	0	0.88	0	0	0	0	0.88	0.88	0	0	0	0	0.88
	D382_S8 : Primer2Comment VIRTUAL HYBRIDISATION - 2) medium stringency	9-1-1-1-1-1-1	ST117						0.88	0	0	0	0	0	0	0	0	0	0	0	0.88	0.88	0.88	0	0	0	0	0	0	0	0	0	0	0.88	0.22	0	0	0.88	0	0	0	0	0.88	0.88	0	0	0	0	0.88
	D382_S8 : Primer2Comment VIRTUAL HYBRIDISATION - 3) low stringency	9-1-1-1-1-1-1	ST117						0.88	0	0	0	0	0	0	0	0	0	0	0	0.88	0.88	0.88	0	0	0	0	0	0	0	0	0	0	0.88	0.33	0	0	0.88	0	0	0	0	0.88	0.88	0	0	0	0	0.88
	97876_E_faecium_Stamm_Regensburg-VR01-102-011_141222_RF_results								0.98807	-0.00393383	-0.016262	-0.00778431	0.00392157	-0.00198413	-0.0121951	0.0139037	-0.00421899	-0.00423354	-0.00851035	-0.010398	0.987782	0.988317	0.988434	0.00577171	0.00936312	0.0349534	0.180007	-0.00564568	0.154742	0.251766	-0.00555556	0.0155773	-0.00772397	0.987887	0.689113	0.566921	0.0788117	0.987861	0.0335646	0	0.00782504	-0.00226363	0.987839	0.987194	0.121169	0.0193744	0.000144156	0.232525	0.987813
RGB-[D384_S38]	PNPNNNNNNNNNPPPNNNNNNNNNNPNNNPNNNNNNNNNNPPNNNPPNNPNPNNNNNNNNNNPNPNNNNNNNNNPNNNNNPNNNNNPPPPPPNNNPNPPPNNPNPPPPPPPPPPPPPPPNNNNNNNNNNNNNNNNN
E_faecium_Regensburg-VR01-001-026(D384_S38)	D384_S38 : Primer2Comment VIRTUAL HYBRIDISATION - 1) high stringency	9-1-1-1-1-1-1	ST117						0.88	0	0.88	0	0	0	0	0	0	0	0	0	0.88	0.88	0.88	0	0	0	0	0	0	0	0	0	0	0.88	0.146667	0	0	0.88	0	0	0	0	0	0	0	0	0	0	0.88
	D384_S38 : Primer2Comment VIRTUAL HYBRIDISATION - 2) medium stringency	9-1-1-1-1-1-1	ST117						0.88	0	0.88	0	0	0	0	0	0	0	0	0	0.88	0.88	0.88	0	0	0	0	0	0	0	0	0	0	0.88	0.22	0	0	0.88	0	0	0	0	0	0	0	0	0	0	0.88
	D384_S38 : Primer2Comment VIRTUAL HYBRIDISATION - 3) low stringency	9-1-1-1-1-1-1	ST117						0.88	0	0.88	0	0	0	0	0	0	0	0	0	0.88	0.88	0.88	0	0	0	0	0	0	0	0	0	0	0.88	0.33	0	0	0.88	0	0	0	0	0	0	0	0	0	0	0.88
	97879_E_faecium_Stamm_Regensburg-VR01-001-026_141222_RF_results								0.987822	-0.00399202	0.98755	-0.00803213	-0.000194805	4.61425e-05	0.00419098	0.0478643	-0.00105292	0.0100847	-9.12462e-05	1.1881e-05	0.987368	0.988342	0.988171	0.0450234	0.0220711	0.0150453	0.799666	-8.31418e-05	0.0223064	0.0407036	-0.00195135	0.0231605	0.00189114	0.987728	0.979802	0.932877	0.173576	0.987727	0.0875962	0.00792697	0.0158059	0.0097722	0.00197239	-0.0119839	0.0419299	0.0019165	0.0291025	-0.00398014	0.987758
RGB-[U17427_S52]	PNPNNPPNNNNNPPPNNNNNNNNNNPNNNPNNNNNNNNNNPPNNNPPNNPNPNNNNNNPNNNPNPNNNNNNNNNPNNNNNPNNNNNPPPPPPNNNPPNNNNPPNPPPPNNPPPPPPPPPNNNNNNNNNNNNNNNNN
E_faecium_Regensburg-U17427 (U17427_S52)	U17427_S52 : Primer2Comment VIRTUAL HYBRIDISATION - 1) high stringency	9-1-1-1-1-1-1	ST117						0.88	0	0.88	0	0	0.88	0.88	0	0	0	0	0	0.88	0.88	0.88	0	0	0	0	0	0	0	0	0	0	0.88	0.146667	0	0	0.88	0	0	0	0	0	0	0	0	0	0	0.88
	U17427_S52 : Primer2Comment VIRTUAL HYBRIDISATION - 2) medium stringency	9-1-1-1-1-1-1	ST117						0.88	0	0.88	0	0	0.88	0.88	0	0	0	0	0	0.88	0.88	0.88	0	0	0	0	0	0	0	0	0	0	0.88	0.22	0	0	0.88	0	0	0	0	0	0	0	0	0	0	0.88
	U17427_S52 : Primer2Comment VIRTUAL HYBRIDISATION - 3) low stringency	9-1-1-1-1-1-1	ST117						0.88	0	0.88	0	0	0.88	0.88	0	0	0	0	0	0.88	0.88	0.88	0	0	0	0	0	0	0	0	0	0	0.88	0.33	0	0	0.88	0	0	0	0	0	0	0	0	0	0	0.88
	97919_E_faecium_Stamm_Regensburg-U17427_141222_RF_results								0.987778	-0.00587198	0.987257	0	-0.0039705	0.987574	0.986523	0.0356012	0.00204499	0	0.00394698	0	0.987053	0.988249	0.988297	0.0110165	0.015636	0.00963927	0.00772175	-0.00569531	0.0111886	0.02043	-0.00358423	0.0157559	-0.0020202	0.987597	0.754924	0.666883	0.102234	0.987547	0.0385385	0.00602598	0.00601436	0.00393399	-0.00195015	-0.00993793	0.0119082	-0.00986635	0.00986452	-0.00010327	0.987719
RGB-[D889_S8]	PNNNNPPNNNNNPPPNNNNNNNNNNPNNNPNNNNNNNNNNPPNNNPPNNPNPNNNNNNPNNNPNPNNNNNNNNNPNNNNNPNNNNNPPPPPPNNNPPNNNNPPNPPPPNNPPPPPPPPPNNNNNNNNNNNNNNNNN
E_faecium_Regensburg-VR01-059-008 (D889_S8)	D889_S8 : Primer2Comment VIRTUAL HYBRIDISATION - 1) high stringency	9-1-1-1-1-1-1	ST117						0.88	0	0	0	0	0.88	0.88	0	0	0	0	0	0.88	0.88	0.88	0	0	0	0	0	0	0	0	0	0	0.88	0.146667	0	0	0.88	0	0	0	0	0	0	0	0	0	0	0.88
	D889_S8 : Primer2Comment VIRTUAL HYBRIDISATION - 2) medium stringency	9-1-1-1-1-1-1	ST117						0.88	0	0	0	0	0.88	0.88	0	0	0	0	0	0.88	0.88	0.88	0	0	0	0	0	0	0	0	0	0	0.88	0.22	0	0	0.88	0	0	0	0	0	0	0	0	0	0	0.88
	D889_S8 : Primer2Comment VIRTUAL HYBRIDISATION - 3) low stringency	9-1-1-1-1-1-1	ST117						0.88	0	0	0	0	0.88	0.88	0	0	0	0	0	0.88	0.88	0.88	0	0	0	0	0	0	0	0	0	0	0.88	0.33	0	0	0.88	0	0	0	0	0	0	0	0	0	0	0.88
	2023-02-2022_InterArray\97618_E_faecium_Stamm_Regensburg-VR01-059-008_150622_RF_results								0.985947	0.279762	0.131613	-0.00609756	-0.00203252	0.987833	0.987799	0.0120064	0.0020202	-0.00200803	0	-0.00191571	0.987797	0.974897	0.570625	0.0246575	0.0107703	-0.0018371	0.156579	-0.00196078	0.003663	0.00732601	-0.00374544	-0.00578502	0	0.985817	0.674991	0.160364	0.0139066	0.834513	0.00194932	-0.00396782	0.00193798	0.00396839	0.00796084	-0.00388995	0.00190137	-0.00392157	0	-0.00768985	0.987941
RGB-[U3391_S4]	PNNNNNPNNNNNPPPNNNNNNNNNNPNNNPNNNNPPNNNNPPNNNPPNNPNPNNNNNNPNNNPNPNNNNNNNNNPNNNNNPNNNNNPPPPPPNNNPNPPPNPPNPPPPPPPPPPPPPPPNNNNNNNNNNNNNNNNN
E_faecium_Regensburg-U3391 (U3391_S4)	U3391_S4 : Primer2Comment VIRTUAL HYBRIDISATION - 1) high stringency	15-1-1-1-1-20-1	ST203						0.88	0	0	0	0	0	0.88	0	0	0	0	0	0.88	0.88	0.88	0	0	0	0	0	0	0	0	0	0	0.88	0.146667	0	0	0.88	0	0	0	0	0.88	0.88	0	0	0	0	0.88
	U3391_S4 : Primer2Comment VIRTUAL HYBRIDISATION - 2) medium stringency	15-1-1-1-1-20-1	ST203						0.88	0	0	0	0	0	0.88	0	0	0	0	0	0.88	0.88	0.88	0	0	0	0	0	0	0	0	0	0	0.88	0.22	0	0	0.88	0	0	0	0	0.88	0.88	0	0	0	0	0.88
	U3391_S4 : Primer2Comment VIRTUAL HYBRIDISATION - 3) low stringency	15-1-1-1-1-20-1	ST203						0.88	0	0	0	0	0	0.88	0	0	0	0	0	0.88	0.88	0.88	0	0	0	0	0	0	0	0	0	0	0.88	0.33	0	0	0.88	0	0	0	0	0.88	0.88	0	0	0	0	0.88
	97885_E_faecium_Stamm_Regensburg-U3391_141222_RF_results								0.988274	-0.00962659	-0.00399202	-0.00220939	-0.00188399	0.000980392	0.987893	0.027542	-8.91474e-05	0.0185266	-0.00597629	-0.00413016	0.987656	0.987977	0.988158	0.0176717	0.00586525	0.045611	0.161313	2.25355e-05	0.00293619	0.00935937	-0.00376648	0.326948	-0.00375476	0.987995	0.733391	0.614018	0.0906584	0.987828	0.0470719	-0.00386503	0.0019165	0.00559643	0.987924	0.987822	0.0800575	0.00199601	0.00496379	0.153188	0.987734
RGB-ST0203-[U3414_S7]	PNPNNPPNNNNNPPPNNNNNNNNNNPNNNPNNNNNNNNNNPPNNNPPNNPNPNNNNNNPNNNPNPNNNNNNNNNPNNNNNPNNNNNPPPPPPNNNPNPNPNPPNPPPPPPPPPPPPPPPNNNNNNNNNNNNNNNNN
E_faecium_Regensburg-U3414 (U3414_S7)	U3414_S7 : Primer2Comment VIRTUAL HYBRIDISATION - 1) high stringency	15-1-1-1-1-20-1	ST203						0.88	0	0.88	0	0	0.88	0.88	0	0	0	0	0	0.88	0.88	0.88	0	0	0	0	0	0	0	0	0	0	0.88	0.146667	0	0	0.88	0	0	0	0	0	0	0	0	0	0	0.88
	U3414_S7 : Primer2Comment VIRTUAL HYBRIDISATION - 2) medium stringency	15-1-1-1-1-20-1	ST203						0.88	0	0.88	0	0	0.88	0.88	0	0	0	0	0	0.88	0.88	0.88	0	0	0	0	0	0	0	0	0	0	0.88	0.22	0	0	0.88	0	0	0	0	0	0	0	0	0	0	0.88
	U3414_S7 : Primer2Comment VIRTUAL HYBRIDISATION - 3) low stringency	15-1-1-1-1-20-1	ST203						0.88	0	0.88	0	0	0.88	0.88	0	0	0	0	0	0.88	0.88	0.88	0	0	0	0	0	0	0	0	0	0	0.88	0.33	0	0	0.88	0	0	0	0	0	0	0	0	0	0	0.88
	97886_E_faecium_Stamm_Regensburg-U3414_141222_RF_results								0.987853	-0.00586468	0.987442	-4.72477e-05	0.0020202	0.987676	0.987441	0.0607909	0.00394602	-0.00210242	-0.00205417	0.00186944	0.987648	0.988427	0.988355	0.035617	0.0836597	0.027001	0.0249564	0.0340225	0.159613	0.0484299	0.00361459	0.0172249	0.00593	0.987626	0.96064	0.904773	0.139097	0.987678	0.134523	0.0109286	0.0218284	0.00393317	0.00200803	-0.00390518	0.0516978	0.0019624	0.0410723	-0.00573243	0.987829
RGB-[D890_S9]	PNPNNPPNNNNNPPPNNNNNNNNNNPNNNPNNNNNNNNPPNNNNNPNPPNNNNNNNNNNNNPPNPPNNNNNNNNPNNNNNPNNNNNPPPPPPNNNNNPNPNPPNPPPPPPNNPPPPPPPNNNNNNNNNNNNNNNNN
Regensburg D890_VR01-059-009	D890_VR01-059-009 : Primer2Comment VIRTUAL HYBRIDISATION - 1) high stringency	9-3-1-1-12-1-1	ST375	CC17					0.88		0.88	0	0	0.88	0.88	0	0	0	0	0	0.88	0.88	0.88	0	0	0	0	0	0	0	0	0	0	0.88	0.146667	0	0	0.88	0	0	0	0	0	0	0	0	0.88	0.88	0
	D890_VR01-059-009 : Primer2Comment VIRTUAL HYBRIDISATION - 2) medium stringency	9-3-1-1-12-1-1	ST375	CC17					0.88		0.88	0	0	0.88	0.88	0	0	0	0	0	0.88	0.88	0.88	0	0	0	0	0	0	0	0	0	0	0.88	0.22	0	0	0.88	0	0	0	0	0	0	0	0	0.88	0.88	0
	D890_VR01-059-009 : Primer2Comment VIRTUAL HYBRIDISATION - 3) low stringency	9-3-1-1-12-1-1	ST375	CC17					0.88		0.88	0	0	0.88	0.88	0	0	0	0	0	0.88	0.88	0.88	0	0	0	0	0	0	0	0	0	0	0.88	0.33	0	0	0.88	0	0	0	0	0	0	0	0	0.88	0.88	0
	97619_E_faecium_Stamm_Regensburg-VR01-059-009	9-3-1-1-12-1-1	ST375	CC17					0.368695		0.990536	0.000144251	0.00167947	0.972013	0.994315	-0.000127824	0.000856843	0.00571023	0.00194932	-0.00165429	0.99429	0.991312	0.707953	-0.00176367	0.00380952	-0.00389864	0.00187266	0.00529862	-0.0073854	0.0131684	0.00188324	-0.00434366	0.00182149	0.930592	0.0740298	0.0531927	0.00382047	0.718288	0.00385707	0	-0.00372858	-0.00179211	-0.00178253	-0.00540541	0.0113441	0.00337757	0.829883	0.28864	0.0925426
	97619_E_faecium_Stamm_Regensburg-VR01-059-009_210722	9-3-1-1-12-1-1	ST375	CC17					0.990738		0.994269	0.00559377	0.000134668	0.994279	0.994268	0.00378398	-0.00396825	-0.00197433	-0.000192012	0	0.99422	0.994117	0.994185	0.00936409	-0.00445939	-0.00155651	0.000696734	-0.00171821	0.0056721	0.00192678	-0.000104114	0.00290698	0.000105289	0.994267	0.302315	0.228475	0.0131696	0.994298	0.0190828	-0.0016508	0.00192678	0.00179386	0.00194932	0.000273487	-0.00176367	-0.00364833	0.994368	0.658863	0.294195
E_faecium_Regensburg-VR01-059-009 (D890_S99)	D890_S9 : Primer2Comment VIRTUAL HYBRIDISATION - 1) high stringency	9-3-1-1-12-1-1	ST375						0.88	0	0.88	0	0	0.88	0.88	0	0	0	0	0	0.88	0.88	0.88	0	0	0	0	0	0	0	0	0	0	0.88	0.146667	0	0	0.88	0	0	0	0	0	0	0	0	0.88	0.88	0
	D890_S9 : Primer2Comment VIRTUAL HYBRIDISATION - 2) medium stringency	9-3-1-1-12-1-1	ST375						0.88	0	0.88	0	0	0.88	0.88	0	0	0	0	0	0.88	0.88	0.88	0	0	0	0	0	0	0	0	0	0	0.88	0.22	0	0	0.88	0	0	0	0	0	0	0	0	0.88	0.88	0
	D890_S9 : Primer2Comment VIRTUAL HYBRIDISATION - 3) low stringency	9-3-1-1-12-1-1	ST375						0.88	0	0.88	0	0	0.88	0.88	0	0	0	0	0	0.88	0.88	0.88	0	0	0	0	0	0	0	0	0	0	0.88	0.33	0	0	0.88	0	0	0	0	0	0	0	0	0.88	0.88	0
	97619_E_faecium_Stamm_Regensburg-VR01-059-009_150622_RF_results								0.987704	-0.00207039	0.987096	-0.0122872	-0.0040184	0.987363	0.986756	0.0189082	-0.00207039	-0.00205761	-0.00411523	-0.0081464	0.987118	0.988168	0.988134	0.052249	0.0147903	0.00376648	0.00199559	-0.0097414	0.156753	0.0204513	0.00181159	0.107454	0.0020202	0.987442	0.748259	0.686668	0.118863	0.987469	0.055302	0	-0.00204499	-0.00801218	-0.00203252	0.401737	0.0180566	-0.010081	0.98765	0.987767	0.147179
RGB-[U2217_S9]	PNNNNPPNNNNNPPPNNNNNNNNNNPNNNPNNNNPPNNPPNNNNNPNPPNNNNNNNNNNNNPPNPPNNNNNNNNPNNNNNPNNNNNPPPPPPNNNNNPNPNPPNPPPPPPNNPPPPPPPNNNNNNNNNNNNNNNNN
E_faecium_Regensburg-U2217 (U2217_S9)	U2217_S9 : Primer2Comment VIRTUAL HYBRIDISATION - 1) high stringency	9-3-1-1-12-1-1	ST375						0.88	0	0	0	0	0.88	0.88	0	0	0	0	0	0.88	0.88	0.88	0	0	0	0	0	0	0	0	0	0	0.88	0.146667	0	0	0.88	0	0	0	0	0.88	0.88	0	0	0.88	0.88	0
	U2217_S9 : Primer2Comment VIRTUAL HYBRIDISATION - 2) medium stringency	9-3-1-1-12-1-1	ST375						0.88	0	0	0	0	0.88	0.88	0	0	0	0	0	0.88	0.88	0.88	0	0	0	0	0	0	0	0	0	0	0.88	0.22	0	0	0.88	0	0	0	0	0.88	0.88	0	0	0.88	0.88	0
	U2217_S9 : Primer2Comment VIRTUAL HYBRIDISATION - 3) low stringency	9-3-1-1-12-1-1	ST375						0.88	0	0	0	0	0.88	0.88	0	0	0	0	0	0.88	0.88	0.88	0	0	0	0	0	0	0	0	0	0	0.88	0.33	0	0	0.88	0	0	0	0	0.88	0.88	0	0	0.88	0.88	0
	97882_E_faecium_Stamm_Regensburg-U2217_141222_RF_results								0.988584	-0.00737008	0.0638533	-4.07038e-05	0.00378788	0.988369	0.988255	0.046413	-3.36089e-05	0.068842	-0.0116735	-0.0154624	0.987849	0.988616	0.988521	0.0364578	0.00940964	0.00750396	0.00746195	-0.00385965	0.0155646	0.0234389	-0.00185185	0.0880399	0.0111645	0.988302	0.71724	0.600408	0.0784228	0.988141	0.0517925	0.0076086	0.00571592	-0.000506906	0.988278	0.988057	0.0194284	-0.00193798	0.988256	0.988223	0.125307
RGB-[D1861_S70]	PNNNNPPNNNNNPPPNNNNNNNNNNPNNNPNNNNPPNNNNNNNNNPNNNNNNNNNNNNNNNNPNPNNNNNNNNNPNNNNNPNNNNNPPPPPPNNNNPPPPNPPNPPPPPPNNPPPPPPPNNNNNNNNNNNNNNNNN
E_faecium_Regensburg-VR01-003-038 (D1861_S70)	D1861_S70 : Primer2Comment VIRTUAL HYBRIDISATION - 1) high stringency	9-1-1-1-1-20-1	ST721						0.88	0	0	0	0	0.88	0.88	0	0	0	0	0	0.88	0.88	0.88	0	0	0	0	0	0	0	0	0	0	0.88	0.146667	0	0	0.88	0	0	0	0	0.88	0.88	0	0	0	0	0
	D1861_S70 : Primer2Comment VIRTUAL HYBRIDISATION - 2) medium stringency	9-1-1-1-1-20-1	ST721						0.88	0	0	0	0	0.88	0.88	0	0	0	0	0	0.88	0.88	0.88	0	0	0	0	0	0	0	0	0	0	0.88	0.22	0	0	0.88	0	0	0	0	0.88	0.88	0	0	0	0	0
	D1861_S70 : Primer2Comment VIRTUAL HYBRIDISATION - 3) low stringency	9-1-1-1-1-20-1	ST721						0.88	0	0	0	0	0.88	0.88	0	0	0	0	0	0.88	0.88	0.88	0	0	0	0	0	0	0	0	0	0	0.88	0.33	0	0	0.88	0	0	0	0	0.88	0.88	0	0	0	0	0
	2023-09-28_Interarray\97798_E_faecium_Stamm_Regensburg-VR01-003-038								0.987521	-0.00372439	0.355758	0.0261891	0.021972	0.986514	0.986928	0.271015	0.0525061	0.0196056	0.0199483	0.0256485	0.986894	0.988329	0.988174	0.205279	0.145403	0.24773	0.201971	0.0389051	0.326772	0.328314	0.011002	0.0387696	0.0412992	0.987058	0.987442	0.987898	0.749549	0.986916	0.489535	0.12123	0.163529	0.0924261	0.987518	0.986687	0.62821	0.0550779	0.220934	0.298669	0.173148
RGB-[U3425_S44]	PNNNNNNNNNNNPPPNNNNNNNNNNPNNNPNNNNPPNNNNPPNNNPPNNPNPNNNNNNNNNNPNPNNNNNNNNNPNNNNNPNNNNNPPPPPPNNNPPNNNNPPNPPPPNNPPPPPPPPPNNNNNNNNNNNNNNNNN
E_faecium_Regensburg-U3425 (U3425_S44)	U3425_S44 : Primer2Comment VIRTUAL HYBRIDISATION - 1) high stringency	9-1-1-1-1-20-1	ST721						0.88	0	0	0	0	0	0	0	0	0	0	0	0.88	0.88	0.88	0	0	0	0	0	0	0	0	0	0	0.88	0.146667	0	0	0.88	0	0	0	0	0.88	0.88	0	0	0	0	0.88
	U3425_S44 : Primer2Comment VIRTUAL HYBRIDISATION - 2) medium stringency	9-1-1-1-1-20-1	ST721						0.88	0	0	0	0	0	0	0	0	0	0	0	0.88	0.88	0.88	0	0	0	0	0	0	0	0	0	0	0.88	0.22	0	0	0.88	0	0	0	0	0.88	0.88	0	0	0	0	0.88
	U3425_S44 : Primer2Comment VIRTUAL HYBRIDISATION - 3) low stringency	9-1-1-1-1-20-1	ST721						0.88	0	0	0	0	0	0	0	0	0	0	0	0.88	0.88	0.88	0	0	0	0	0	0	0	0	0	0	0.88	0.33	0	0	0.88	0	0	0	0	0.88	0.88	0	0	0	0	0.88
	97887_E_faecium_Stamm_Regensburg-U3425_141222_RF_results								0.987948	-5.66778e-05	0.0117988	-0.00593177	0.00409636	0.0020202	0.00197295	0.0322243	-0.000255517	0.00189394	-0.00400404	-0.00183541	0.98787	0.988499	0.988425	0.0331104	0.00771141	0.0152378	0.0113285	6.1065e-05	0.0295776	0.0405766	0.000955096	0.00744382	0.00394641	0.987824	0.787936	0.728597	0.10362	0.987749	0.0538482	0.0119903	0.00986564	0.00208819	0.987973	0.987871	0.0593871	-0.0059528	0.0250057	0.0508527	0.987944
RGB-[U12718_S28]	PNPNNPPNNNNNPPPNNNNNNNNNNPNNNPNNNNNNNNNNPPNNNPPNNPNPNNNNNNPNNNPNPNNNNNNNNNPNNNNNPNNNNNPPPPPPNNNPPPPPNPPNPPPPPPPPPPPPPPPNNNNNNNNNNNNNNNNN
E_faecium_Regensburg-U12718 (U12718_S28)	U12718_S28 : Primer2Comment VIRTUAL HYBRIDISATION - 1) high stringency	1-1-1-1-1-1-1	ST17						0.88	0	0.88	0	0	0.88	0.88	0	0	0	0	0	0.88	0.88	0.88	0	0	0	0	0	0	0	0	0	0	0.88	0.146667	0	0	0.88	0	0	0	0	0	0	0	0	0	0	0.88
	U12718_S28 : Primer2Comment VIRTUAL HYBRIDISATION - 2) medium stringency	1-1-1-1-1-1-1	ST17						0.88	0	0.88	0	0	0.88	0.88	0	0	0	0	0	0.88	0.88	0.88	0	0	0	0	0	0	0	0	0	0	0.88	0.22	0	0	0.88	0	0	0	0	0	0	0	0	0	0	0.88
	U12718_S28 : Primer2Comment VIRTUAL HYBRIDISATION - 3) low stringency	1-1-1-1-1-1-1	ST17						0.88	0	0.88	0	0	0.88	0.88	0	0	0	0	0	0.88	0.88	0.88	0	0	0	0	0	0	0	0	0	0	0.88	0.33	0	0	0.88	0	0	0	0	0	0	0	0	0	0	0.88
	97910_E_faecium_Stamm_Regensburg-U12718_141222_RF_results								0.987777	-0.0020202	0.987391	-0.0020798	7.34862e-05	0.987551	0.987467	0.0632687	-0.000159801	0.00207039	-0.00608539	-0.00106606	0.987361	0.988273	0.988221	0.0321916	0.00576415	0.0570709	0.0175407	-0.00577031	0.0806063	0.0437984	0.00188324	0.0304115	-0.00596597	0.987573	0.975443	0.929207	0.180547	0.987575	0.0911739	0.00803376	0.0100185	0.00698777	0.00400433	0.000149281	0.0299537	0.00202092	0.0196111	-0.00406519	0.987808
RGB-[U3295_S75]	PNPNNPPNNNNNPPPNNNNNNNNNNPNNNPNNNPPPNNNNPPNNNPPNNPNPNNNNNNPNNNPNPNNNNNNNNNPNNNNNPNNNNNPPPPPPNNNNPPNPNPPNPPPNPPNNPPPPPPPNNNNNNNNNNNNNNNNN
E_faecium_Regensburg-U3295 (U3295_S75)	U3295_S75 : Primer2Comment VIRTUAL HYBRIDISATION - 1) high stringency	1-1-1-1-1-1-1	ST17						0.88	0	0.88	0	0	0.88	0.88	0	0	0	0	0	0.88	0.88	0.88	0	0	0	0	0	0	0	0	0	0	0.88	0.146667	0	0	0.88	0	0	0	0.88	0.88	0.88	0	0	0	0	0.88
	U3295_S75 : Primer2Comment VIRTUAL HYBRIDISATION - 2) medium stringency	1-1-1-1-1-1-1	ST17						0.88	0	0.88	0	0	0.88	0.88	0	0	0	0	0	0.88	0.88	0.88	0	0	0	0	0	0	0	0	0	0	0.88	0.22	0	0	0.88	0	0	0	0.88	0.88	0.88	0	0	0	0	0.88
	U3295_S75 : Primer2Comment VIRTUAL HYBRIDISATION - 3) low stringency	1-1-1-1-1-1-1	ST17						0.88	0	0.88	0	0	0.88	0.88	0	0	0	0	0	0.88	0.88	0.88	0	0	0	0	0	0	0	0	0	0	0.88	0.33	0	0	0.88	0	0	0	0.88	0.88	0.88	0	0	0	0	0.88
	97883_E_faecium_Stamm_Regensburg-U3295_141222_RF_results								0.988077	-0.00193798	0.98792	-0.00598802	1.14666e-05	0.988061	0.988041	0.0135865	-0.00196078	-0.00194932	-0.00772287	-0.00587102	0.988155	0.659128	0.985652	0.00747418	0.0018315	0.00766113	0.209314	0.11681	0.00922098	0.0199084	1.96917e-05	-0.000133178	-0.000222936	0.987996	0.766504	0.716445	0.100881	0.987997	0.0547313	4.56044e-05	0.00765301	0.661515	0.98816	0.987919	0.0604161	-0.00389917	0.00958488	0.137623	0.988103
RGB-[CIP106997]	PNNNNNNNNNNNNNNNNNNNNNPPNNNPNNNNNNNNNNNNPPNNNPPNNPNPNNNNNNPPNNPNPNNNNNNNNNPNNNNNPNNNNNPPPPPPNNNNNPPPNPPNPPPPPPNNPPPPPPPNNNNNNNNNNNNNNNNN
E.faecium_CIP_106997_R3	ENUM_CIP_106997_R3 : Primer2Comment VIRTUAL HYBRIDISATION - 1) high stringency	7-1-1-1-5-1-1	ST18	CC17					0.88		0	0	0	0	0	0	0	0	0	0	0	0	0	0	0	0	0	0	0	0	0.293333	0.88	0	0	0	0.88	0	0.146667	0	0	0	0	0	0	0	0	0	0	0.88
	ENUM_CIP_106997_R3 : Primer2Comment VIRTUAL HYBRIDISATION - 2) medium stringency	7-1-1-1-5-1-1	ST18	CC17					0.88		0	0	0	0	0	0	0	0	0	0	0	0	0	0	0	0	0	0	0	0	0.44	0.88	0	0	0	0.88	0	0.22	0	0	0	0	0	0	0	0	0	0	0.88
	ENUM_CIP_106997_R3 : Primer2Comment VIRTUAL HYBRIDISATION - 3) low stringency	7-1-1-1-5-1-1	ST18	CC17					0.88		0	0	0	0	0	0	0	0	0	0	0	0	0	0	0	0	0	0	0	0	0.66	0.88	0	0	0	0.88	0	0.33	0	0	0	0	0	0	0	0	0	0	0.88
	2022-08-10_InterArray\87633_Stamm-71_CIP_106997_R3_E.faecium								0.987363		6.68449e-05	0.00173045	0.0054697	0.00959025	0.00189095	0.0063969	-0.00198413	-0.00579976	-0.00188324	0.00178253	0.00560447	0.0145013	0	0.00192678	0	0.0231106	0.000177646	-0.0034188	0.00947312	0.0575826	0.99428	0.154495	0.00578035	0.871872	0.394511	0.994248	0.814443	0.420616	0.089402	-0.00382575	4.56044e-05	0	0	0.00543478	0.0766412	-0.00679513	0.019058	-4.16185e-05	0.66088
RGB-[U13079_S47]	PNNNNNNNNNNNNNNNNNNNNNNNNNNPNPNNNNPPNNPPNNNNNPNPPNNNNNNNNNNNNPPNPPNNNNNNNNPNNNNNPNNNNNNPNPPNNNNNNPPPNPPNPPPPPPNNPPPPPPPNNNNNNNNNNNNNNNNN
E_faecium_Regensburg-U13079 (U13079_S47)	U13079_S47 : Primer2Comment VIRTUAL HYBRIDISATION - 1) high stringency	7-1-1-1-5-1-1	ST18						0.88	0	0	0	0	0	0	0	0	0	0	0	0	0	0	0	0	0	0	0	0	0	0	0	0	0	0	0.88	0	0.88	0	0	0	0	0.88	0.88	0	0	0.88	0.88	0
	U13079_S47 : Primer2Comment VIRTUAL HYBRIDISATION - 2) medium stringency	7-1-1-1-5-1-1	ST18						0.88	0	0	0	0	0	0	0	0	0	0	0	0	0	0	0	0	0	0	0	0	0	0	0	0	0	0	0.88	0	0.88	0	0	0	0	0.88	0.88	0	0	0.88	0.88	0
	U13079_S47 : Primer2Comment VIRTUAL HYBRIDISATION - 3) low stringency	7-1-1-1-5-1-1	ST18						0.88	0	0	0	0	0	0	0	0	0	0	0	0	0	0	0	0	0	0	0	0	0	0	0	0	0	0	0.88	0	0.88	0	0	0	0	0.88	0.88	0	0	0.88	0.88	0
	97913_E_faecium_Stamm_Regensburg-U13079_141222_RF_results								0.910222	-0.00190476	-0.00209155	-0.0115898	0	0.00378082	-0.00187492	0.0193978	-0.00110965	-0.000132275	-0.00865837	-0.00589396	-0.00185185	0.0168936	-0.00378788	-3.40021e-05	-0.00589409	0.00941013	0.00951324	0.00547626	0.0186487	0.0184039	0.00184162	0.0644936	0.00578755	0.826709	0.444933	0.982455	0.733466	0.978336	0.0291408	0.00579436	0.00764409	8.91474e-05	0.981224	0.98165	0.0328821	-0.00192678	0.980233	0.944839	0.107371
RGB-[U8012_S36]	PNNNNPPNNNNNPPPNPNNPNPNNNNNPNPNNNPPPNNNNPPNNNPPNNPNPNNNNNNPNNNPNPNNNNNNNNNPNNNNNPNNNNNNPNPPNNNNNNNNNNPPNPPPPNNNNPPPPPPPNNNNNNNNNNNNNNNNN
E_faecium_Regensburg-U8012 (U8012_S36)	U8012_S36 : Primer2Comment VIRTUAL HYBRIDISATION - 1) high stringency	7-1-1-1-5-1-1	ST18						0.88	0	0	0	0	0.88	0.88	0	0	0	0	0	0.88	0.88	0.88	0	0.88	0	0	0.293333	0	0.88	0	0	0	0	0	0.88	0	0.88	0	0	0	0.88	0.88	0.88	0	0	0	0	0.88
	U8012_S36 : Primer2Comment VIRTUAL HYBRIDISATION - 2) medium stringency	7-1-1-1-5-1-1	ST18						0.88	0	0	0	0	0.88	0.88	0	0	0	0	0	0.88	0.88	0.88	0	0.88	0	0	0.44	0	0.88	0	0	0	0	0	0.88	0	0.88	0	0	0	0.88	0.88	0.88	0	0	0	0	0.88
	U8012_S36 : Primer2Comment VIRTUAL HYBRIDISATION - 3) low stringency	7-1-1-1-5-1-1	ST18						0.88	0	0	0	0	0.88	0.88	0	0	0	0	0	0.88	0.88	0.88	0	0.88	0	0	0.66	0	0.88	0	0	0	0	0	0.88	0	0.88	0	0	0	0.88	0.88	0.88	0	0	0	0	0.88
	97898_E_faecium_Stamm_Regensburg-U8012_141222_RF_results								0.986682	-0.000220379	0.046627	-0.00593556	0	0.988369	0.987941	0.0194264	-0.00404073	0.036717	-0.0284979	-0.0158972	0.987869	0.988605	0.988446	0.0150304	0.988254	0.00768549	0.00558047	0.958564	0.014861	0.988545	0.133188	0.00919681	0.00551438	0.945874	0.589565	0.988392	0.870252	0.987941	0.0364658	0.00957854	0.00566103	0.642678	0.988112	0.987552	0.0814852	0.0018622	0.00955927	0.197045	0.988288
RGB-[Strain70_90]	PNNNNNNNNNNNPPPNNNNNNNNNNNNNNNNNNNPPNNPPNNNNNPNPPNNNNNPNNNNNNPPNPPNNNNNNNNPNNNNNPNNNNNNPNPPNNNNNNPPPNPPNPPPNPPNNPPPPPPPNNNNNNNNNNNNNNNNN
E.faecium_70_90_R2	ENUM_70_90_R2 : Primer2Comment VIRTUAL HYBRIDISATION - 1) high stringency	9-3-1-6-1-(1)-1	ST025 ?	CC17 ?					0.88	0	0	0	0	0	0	0	0	0	0	0	0.88	0.88	0.88	0	0	0	0	0	0	0	0	0	0	0	0	0	0	0	0	0	0	0	0.88	0.88	0	0	0.88	0.88	0
	ENUM_70_90_R2 : Primer2Comment VIRTUAL HYBRIDISATION - 2) medium stringency	9-3-1-6-1-(1)-1	ST025 ?	CC17 ?					0.88	0	0	0	0	0	0	0	0	0	0	0	0.88	0.88	0.88	0	0	0	0	0	0	0	0	0	0	0	0	0	0	0	0	0	0	0	0.88	0.88	0	0	0.88	0.88	0
	ENUM_70_90_R2 : Primer2Comment VIRTUAL HYBRIDISATION - 3) low stringency	9-3-1-6-1-(1)-1	ST025 ?	CC17 ?					0.88	0	0	0	0	0	0	0	0	0	0	0	0.88	0.88	0.88	0	0	0	0	0	0	0	0	0	0	0	0	0	0	0	0	0	0	0	0.88	0.88	0	0	0.88	0.88	0
	2022-08-10_InterArray\87631_Stamm-69_70_90_R2_E.faecium_161008								0.9926		0.00377238	-0.00176051	0.0037189	0.0018018	0.00181159	0.003664	-0.00382575	-0.00197632	-0.00574133	-0.00759562	0.994187	0.994065	0.994074	0.0396949	0.00116392	0.00779754	0.00192678	0.00366843	0.009276	0.0696145	0.00373838	-0.00880733	0.00183283	-0.0038175	0.00567828	0.00189394	0.00190476	-0.00538236	0.0651188	0.00205657	0.0135449	0.00377419	0.994263	0.994204	0.15087	0.00196078	0.994282	0.994191	0.333301
	2023-02-22_InterArray\87631_Stamm-69_70_90_R2_E.faecium_161008_RF_results								0.987652	0.610126	-0.000125578	-4.83932e-05	-0.00412896	0.0264718	0.016305	0.0366964	-0.00207039	-0.00222049	-0.00396825	-0.00213232	0.987699	0.988219	0.988195	0.008023	-0.00415968	0.00380952	0.0410651	-0.00778004	-0.0028005	0.0652746	-0.0232209	0.00813008	-0.00199601	0.0142733	0.00200803	0	-0.00407934	0.0305272	0.0255425	0.00411828	0.00800823	0.00200803	0.98755	0.987685	0.485925	0.0319465	0.984871	0.987782	0.010114
RGB-[UKJ040]	PNNNNNNNNNNNPPPNNNNNNNNNNPNNNPNNNNPPNNPPNNNNNPNPPNNNNNNNNNNNNPPNPPNNNNNNNNPNNNNNPNNNNNNPNPPNNNNNNPNPNPPNPPPNPPNNPPPPPPPNNNNNNNNNNNNNNNNN
Jena_UK040_vanA	Enterococcus_faecium_UK040_vanA : Primer2Comment VIRTUAL HYBRIDISATION - 1) high stringency	9-1-1-1-12-1-1	ST80	CC17					0.88		0	0	0	0	0	0	0	0	0	0	0.88	0.88	0.88	0	0	0	0	0	0	0	0	0	0	0.88	0.146667	0	0	0.88	0	0	0	0	0.88	0.88	0	0	0.88	0.88	0
	Enterococcus_faecium_UK040_vanA : Primer2Comment VIRTUAL HYBRIDISATION - 2) medium stringency	9-1-1-1-12-1-1	ST80	CC17					0.88		0	0	0	0	0	0	0	0	0	0	0.88	0.88	0.88	0	0	0	0	0	0	0	0	0	0	0.88	0.22	0	0	0.88	0	0	0	0	0.88	0.88	0	0	0.88	0.88	0
	Enterococcus_faecium_UK040_vanA : Primer2Comment VIRTUAL HYBRIDISATION - 3) low stringency	9-1-1-1-12-1-1	ST80	CC17					0.88		0	0	0	0	0	0	0	0	0	0	0.88	0.88	0.88	0	0	0	0	0	0	0	0	0	0	0.88	0.33	0	0	0.88	0	0	0	0	0.88	0.88	0	0	0.88	0.88	0
	95735_Enterococcus faecium_UK040_vanA	9-1-1-1-12-1-1	ST80	CC17					0.961064		0.00203345	0	0.00371751	0.013489	0.0076152	-0.00181159	-0.0036233	-0.000194206	-0.00198413	-0.00212679	0.99249	0.9941	0.639493	0	-2.27999e-05	-0.00561442	-0.00109242	-0.00580481	0.00194932	0.00373838	-0.00568626	-0.00290698	0.00190476	0.994286	0.307756	0.242723	0.0132896	0.994307	0.0154221	0.00174512	0.00114906	-0.000968992	0.98544	0.994252	0.0150748	-0.000179598	0.994366	0.843142	0.22484
	2022-08-03_InterArray\95735_Enterococcus faecium_UK040_vanA								0.689909		0.0204833	-0.00536616	0.00557662	0.076111	0.046792	0.000980392	0.000281769	-0.00379572	-0.00560903	-0.00198413	0.994286	0.994134	0.976723	0.00364717	-0.00192678	-0.00194932	0.00188324	0.00741285	-0.00554763	-0.00190476	-3.32226e-05	-0.00289017	-0.00192678	0.990432	0.124758	0.107029	0.00181159	0.979433	0.00966248	-0.00736924	-0.00555662	-0.00600155	0.827709	0.994271	0.00831328	-0.00373361	0.994397	0.727714	0.130343
RGB-[D943_S63]	PNNNNNNNNNNNNNNNNNNNNNNNNPNNNPNNNNNNNNNNPPNNNPPNNPNPNNNNNNNNNNPNPNNNNNNNNNPNNNNNPNNNNNPPPPPPNNNPPNNNNNPNPPPNNNPPPPPPPPPNNNNNNNNNNNNNNNNN
E. faecium Regensburg-VR01-019-024 (D943_S63)	D943_S63 : Primer2Comment VIRTUAL HYBRIDISATION - 1) high stringency	9-1-1-1-12-1-1	ST80						0.88	0	0	0	0	0	0	0	0	0	0	0	0	0	0	0	0	0	0	0	0	0	0	0	0	0.88	0.146667	0	0	0.88	0	0	0	0	0	0	0	0	0	0	0.88
	D943_S63 : Primer2Comment VIRTUAL HYBRIDISATION - 2) medium stringency	9-1-1-1-12-1-1	ST80						0.88	0	0	0	0	0	0	0	0	0	0	0	0	0	0	0	0	0	0	0	0	0	0	0	0	0.88	0.22	0	0	0.88	0	0	0	0	0	0	0	0	0	0	0.88
	D943_S63 : Primer2Comment VIRTUAL HYBRIDISATION - 3) low stringency	9-1-1-1-12-1-1	ST80						0.88	0	0	0	0	0	0	0	0	0	0	0	0	0	0	0	0	0	0	0	0	0	0	0	0	0.88	0.33	0	0	0.88	0	0	0	0	0	0	0	0	0	0	0.88
	2023-02-09_InterArray\97723_E_faecium_Stamm_Regensburg-VR01-019-024_251122							fexB ?	0.987948	-0.00380952	-0.00203252	-0.00703267	-0.00192678	-0.000105738	-0.00801386	0.00788047	-0.00406519	0.00203252	-0.00309886	-0.00406519	0.476696	0.00197239	0.063818	0.00191571	0.00401621	-0.00198413	0.922931	-0.00196078	0.0167712	0.0409131	0	0.00292046	-0.00394602	0.987677	0.987777	0.987777	0.258543	0.987751	0.00580753	0.00404055	-0.00802139	-0.00200803	-0.00601381	-0.0108679	0.0278556	-0.00405302	-0.00199601	-0.00203252	0.987794
RGB-[D146_S15]	PNNNNPPNNNNNPPPNNNNNNNNNNPNNNPNNNPPPNNPPNNNNNPNPPNNNNNNNNNNNNPPNPPNNNNNNNNPNNNNNPNNNNNPPPPPPNNNNPNNNNNPNPPPPNNNNPPPPPPPNNNNNNNNNNNNNNNNN
Regensburg D146_VR01-102-021	D146_VR01-102-021 : Primer2Comment VIRTUAL HYBRIDISATION - 1) high stringency	9-1-1-1-12-1-1	ST80	CC17					0.88	0	0	0	0	0.88	0.88	0	0	0	0	0	0.88	0.88	0.88	0	0	0	0	0	0	0	0	0	0	0.88	0.146667	0	0	0.88	0	0	0	0.88	0.88	0.88	0	0	0.88	0.88	0
	D146_VR01-102-021 : Primer2Comment VIRTUAL HYBRIDISATION - 2) medium stringency	9-1-1-1-12-1-1	ST80	CC17					0.88	0	0	0	0	0.88	0.88	0	0	0	0	0	0.88	0.88	0.88	0	0	0	0	0	0	0	0	0	0	0.88	0.22	0	0	0.88	0	0	0	0.88	0.88	0.88	0	0	0.88	0.88	0
	D146_VR01-102-021 : Primer2Comment VIRTUAL HYBRIDISATION - 3) low stringency	9-1-1-1-12-1-1	ST80	CC17					0.88	0	0	0	0	0.88	0.88	0	0	0	0	0	0.88	0.88	0.88	0	0	0	0	0	0	0	0	0	0	0.88	0.33	0	0	0.88	0	0	0	0.88	0.88	0.88	0	0	0.88	0.88	0
	2022-08-03_InterArray\97629_E_faecium_Stamm_Regensburg-VR01-102-021								0.914705	-0.00391279	0.010069	-0.00998004	0.00594188	0.987845	0.987722	-0.00613497	-0.00117216	-0.00381879	0.00603094	-0.0102522	0.987366	0.987773	0.987748	0.026601	-0.0122809	-0.0041928	0.161205	0.00501201	-0.00582612	0.00958016	0.00610102	-0.00411523	0.00774113	0.973727	0.436848	0.103669	-0.00387597	0.367721	-0.0101506	0.00776733	-0.00419843	0.23973	0.987646	0.630539	0.0852648	-0.00617331	0.987669	0.96279	-0.00603094
RGB-[D222_S91]	PNNNNPPNNNNNPPPNNNNNNNNNNPNNNPNNNNNNNNPPNNNNNPNPPNNNNNNNNNNNNPPNPPNNNNNNNNPNNNNNPNNNNNPPPPPPNNNNPPPPNNPNNPPPPPNNPPPPPPPNNNNNNNNNNNNNNNNN
Regensburg D222_VR01-105-039	D222_VR01-105-039 : Primer2Comment VIRTUAL HYBRIDISATION - 1) high stringency	9-1-1-1-12-1-1	ST80	CC17					0.88		0	0	0	0.88	0.88	0	0	0	0	0	0.88	0.88	0.88	0	0	0	0	0	0	0	0	0	0	0.88	0.146667	0	0	0.88	0	0	0	0	0	0	0	0	0.88	0.88	0
	D222_VR01-105-039 : Primer2Comment VIRTUAL HYBRIDISATION - 2) medium stringency	9-1-1-1-12-1-1	ST80	CC17					0.88		0	0	0	0.88	0.88	0	0	0	0	0	0.88	0.88	0.88	0	0	0	0	0	0	0	0	0	0	0.88	0.22	0	0	0.88	0	0	0	0	0	0	0	0	0.88	0.88	0
	D222_VR01-105-039 : Primer2Comment VIRTUAL HYBRIDISATION - 3) low stringency	9-1-1-1-12-1-1	ST80	CC17					0.88		0	0	0	0.88	0.88	0	0	0	0	0	0.88	0.88	0.88	0	0	0	0	0	0	0	0	0	0	0.88	0.33	0	0	0.88	0	0	0	0	0	0	0	0	0.88	0.88	0
	97624_E_faecium_Stamm_Regensburg-VR01-105-039_150622_RF	9-1-1-1-12-1-1	ST80	CC17					0.2129		0	-0.00175439	-0.00527452	0.590888	0.994315	-0.000116491	-0.0017162	-0.0146871	0.00564568	-0.00169029	0.990585	0.98847	0.611218	0.00922671	0.00157099	-0.000154446	0.00087823	-0.000120813	0.00381547	-0.00174907	-9.42152e-05	0	0	0.596065	0.0322206	0.0187363	-0.00572523	0.393971	0.00751475	0	0.00169884	0.00520896	0.00392892	-0.0026455	0.0017452	0.00171821	0.346339	0.114618	0.0467172
	97624_E_faecium_Stamm_Regensburg-VR01-105-039_210722								0.57476		0.0141103	0.00220921	0.00205403	0.484895	0.994146	0.0145339	-0.00204499	-0.000402037	0.00204775	0.00163906	0.994221	0.994117	0.914465	-0.00392157	-0.00172478	0.00536321	0.000298594	-0.00568088	0.0124987	0.00341103	0.0028938	-0.00292398	-0.00789203	0.923098	0.0714277	0.0769669	0.0714564	0.722992	0.0191319	-0.00383763	0.00963391	0.0210071	0.0685658	0.16637	0.0301441	0.00387715	0.475929	0.177078	0.0454529
	97624_E_faecium_Stamm_Regensburg-VR01-105-039_2022-07-28_DNA comcemtrated by vacuum centrifuge								0.933138		0.00564583	-0.000141094	-0.00383142	0.994312	0.994268	0.00754838	0	0.00114699	-0.00169123	-0.00198413	0.994253	0.994117	0.729179	0.00777474	0.00408022	-0.00159012	0.00529098	0	0.00197227	-0.00175927	0	-0.00289017	0.00204197	0.9886	0.131787	0.104874	0.000117816	0.986645	0.00559947	0.00370656	-0.00193798	0.0232346	0.20886	0.402533	0.00948444	0.00189394	0.765263	0.628495	0.189238
RGB-[D936_S56]	PNNNNPPNNNNNPPPNNNNNNNNNNPNNNPNNNNNNNNNNPPNNNPPNNPNPNNNNNNPNNNPNPNNNNNNNNNPNNNNNPNNNNNPPPPPPNNNPPPNPNNPNPPPPPPPPPPPPPPPNNNNNNNNNNNNNNNNN
E. faecium Regensburg-VR01-019-017 (D936_S56)	D936_S56 : Primer2Comment VIRTUAL HYBRIDISATION - 1) high stringency	9-1-1-1-12-1-1	ST80						0.88	0	0	0	0	0.88	0.88	0	0	0	0	0	0.88	0.88	0.88	0	0	0	0	0	0	0	0	0	0	0.88	0.146667	0	0	0.88	0	0	0	0	0	0	0	0	0	0	0.88
	D936_S56 : Primer2Comment VIRTUAL HYBRIDISATION - 2) medium stringency	9-1-1-1-12-1-1	ST80						0.88	0	0	0	0	0.88	0.88	0	0	0	0	0	0.88	0.88	0.88	0	0	0	0	0	0	0	0	0	0	0.88	0.22	0	0	0.88	0	0	0	0	0	0	0	0	0	0	0.88
	D936_S56 : Primer2Comment VIRTUAL HYBRIDISATION - 3) low stringency	9-1-1-1-12-1-1	ST80						0.88	0	0	0	0	0.88	0.88	0	0	0	0	0	0.88	0.88	0.88	0	0	0	0	0	0	0	0	0	0	0.88	0.33	0	0	0.88	0	0	0	0	0	0	0	0	0	0	0.88
	2023-02-06_InterArray\97716_E_faecium_Stamm_Regensburg-VR01-019-017_251122								0.987572	0.00398099	0.225774	-0.00625	-0.00596903	0.987308	0.98736	0.0813523	0	0.00396648	-0.00190476	0	0.987322	0.987817	0.987847	0.0839607	0.00617284	0.0172598	0.0109608	0.000204425	0.00396471	0.00450192	-0.0395821	-0.00980858	-0.00812013	0.987279	0.987275	0.987533	0.19146	0.987249	0.104185	4.89817e-05	0.000168411	-0.00418467	-0.00191289	-0.00401971	-0.00196078	-0.00607877	-0.0106157	-0.0119457	0.987191
RGB-[D937_S57]	PNNNNPPNNNNNPPPNNNNNNNNNNPNNNPNNNNPPNNNNPPNNNPPNNPNPNNNNNNNNNNPNPNNNNNNNNNPNNNNNPNNNNNNPPPPNNNNPNNNNNNPNPPPPNPPPPPPPPPPNNNNNNNNNNNNNNNNN
E. faecium Regensburg-VR01-019-018 (D937_S57)	D937_S57 : Primer2Comment VIRTUAL HYBRIDISATION - 1) high stringency	9-1-1-1-12-1-1	ST80						0.88	0	0	0	0	0.88	0.88	0	0	0	0	0	0.88	0.88	0.88	0	0	0	0	0	0	0	0	0	0	0.88	0.146667	0	0	0.88	0	0	0	0	0.88	0.88	0	0	0	0	0.88
	D937_S57 : Primer2Comment VIRTUAL HYBRIDISATION - 2) medium stringency	9-1-1-1-12-1-1	ST80						0.88	0	0	0	0	0.88	0.88	0	0	0	0	0	0.88	0.88	0.88	0	0	0	0	0	0	0	0	0	0	0.88	0.22	0	0	0.88	0	0	0	0	0.88	0.88	0	0	0	0	0.88
	D937_S57 : Primer2Comment VIRTUAL HYBRIDISATION - 3) low stringency	9-1-1-1-12-1-1	ST80						0.88	0	0	0	0	0.88	0.88	0	0	0	0	0	0.88	0.88	0.88	0	0	0	0	0	0	0	0	0	0	0.88	0.33	0	0	0.88	0	0	0	0	0.88	0.88	0	0	0	0	0.88
	2023-02-06_InterArray\97717_E_faecium_Stamm_Regensburg-VR01-019-018_251122								0.134975	-0.0060241	0.00770227	0.0115127	-0.00956133	0.487088	0.365331	0.00170419	-0.0122709	0.00188324	0.00798126	0.000185959	0.746483	0.115386	0.142646	0.0177815	-0.00192232	0.0158624	-0.00776327	0.0073841	0.00166852	0.00560447	-0.0016441	-0.00396825	0.0101836	0.275987	0.0991059	0.0313752	0.0154275	0.137761	0.00597322	0.00378412	0.0150229	0.00784399	0.210475	0.150205	-0.000147543	0.0205657	0.0174603	0.00404133	0.14256
RGB-[D970_S89]	PNNNNNNNNNNNNNNPNNNNNNNNNPNNNPNNNNNNNNNNPPNNNPPNNPNPNNNNNNPNNNPNPNNNNNNNNNPNNNNNPNNNNNPPPPPPNNNPPNNNNNPNPPPPNNPPPPPPPPPNNNNNNNNNNNNNNNNN
E_faecium_Regensburg-VR01-013-014 (D970_S89)	D970_S89 : Primer2Comment VIRTUAL HYBRIDISATION - 1) high stringency	9-1-1-1-12-1-1	ST80						0.88	0	0	0	0	0	0	0	0	0	0	0	0	0	0	0.88	0	0	0	0	0	0	0	0	0	0.88	0.146667	0	0	0.88	0	0	0	0	0	0	0	0	0	0	0.88
	D970_S89 : Primer2Comment VIRTUAL HYBRIDISATION - 2) medium stringency	9-1-1-1-12-1-1	ST80						0.88	0	0	0	0	0	0	0	0	0	0	0	0	0	0	0.88	0	0	0	0	0	0	0	0	0	0.88	0.22	0	0	0.88	0	0	0	0	0	0	0	0	0	0	0.88
	D970_S89 : Primer2Comment VIRTUAL HYBRIDISATION - 3) low stringency	9-1-1-1-12-1-1	ST80						0.88	0	0	0	0	0	0	0	0	0	0	0	0	0	0	0.88	0	0	0	0	0	0	0	0	0	0.88	0.33	0	0	0.88	0	0	0	0	0	0	0	0	0	0	0.88
	2023-03-22_InterArray\97738_E_faecium_Stamm_Regensburg-VR01-013-014_251122								0.773016	-0.00198255	0	-0.000119164	-0.00196078	0	0.00588235	0.00385679	0.0170383	0.00959797	-0.00393317	-0.00176361	0.00185185	-1.08224e-05	-0.00198506	0.455861	-2.25355e-05	-0.00173622	-0.000104115	-2.12803e-05	0.00195233	0.00185185	-0.00447842	0	-9.63638e-05	0.98816	0.654692	0.12732	0.013468	0.953615	0.0118504	-0.00291936	0.00188324	0.00205083	0.00383344	-0.00385679	0.00293964	-0.00282559	-0.00206972	-0.00297032	0.988228
RGB-[D971_S90]	PNNNNPPNNNNNPPPNNNNNNNNNNPNNNPNNNNNNNNNNPPNNNPPNNPNPNNNNNNPNNNPNPNNNNNNNNNPNNNNNPNNNNNPPPPPPNNNPPPPPNNPNPPPPPPPPPPPPPPPNNNNNNNNNNNNNNNNN
E_faecium_Regensburg-VR01-013-015 (D971_S90)	D971_S90 : Primer2Comment VIRTUAL HYBRIDISATION - 1) high stringency	9-1-1-1-12-1-1	ST80						0.88	0	0	0	0	0.88	0.88	0	0	0	0	0	0.88	0.88	0.88	0	0	0	0	0	0	0	0	0	0	0.88	0.146667	0	0	0.88	0	0	0	0	0	0	0	0	0	0	0.88
	D971_S90 : Primer2Comment VIRTUAL HYBRIDISATION - 2) medium stringency	9-1-1-1-12-1-1	ST80						0.88	0	0	0	0	0.88	0.88	0	0	0	0	0	0.88	0.88	0.88	0	0	0	0	0	0	0	0	0	0	0.88	0.22	0	0	0.88	0	0	0	0	0	0	0	0	0	0	0.88
	D971_S90 : Primer2Comment VIRTUAL HYBRIDISATION - 3) low stringency	9-1-1-1-12-1-1	ST80						0.88	0	0	0	0	0.88	0.88	0	0	0	0	0	0.88	0.88	0.88	0	0	0	0	0	0	0	0	0	0	0.88	0.33	0	0	0.88	0	0	0	0	0	0	0	0	0	0	0.88
	2023-03-22_InterArray\97739_E_faecium_Stamm_Regensburg-VR01-013-015_251122								0.986638	-0.00567399	0.0181712	2.20203e-05	-0.00193798	0.988299	0.987991	0.0116563	-0.00100428	-0.00187266	0	-0.0029764	0.988051	0.988607	0.98861	0.0152807	-0.00380952	0.0287154	-0.00392356	-0.00364571	0.00160716	0.00368335	0.000103281	0.00191571	-0.0038431	0.988162	0.988256	0.457539	0.0564007	0.988113	0.0193389	0.00192678	0.00194932	-0.0038891	-0.00381002	-0.0037037	0.0191517	0.00761069	0.00571759	-0.00576319	0.988268
RGB-[D1864_S73]	PNNNNPPNNNNNPPPNNNNNNNNNNPNNNPNNNNPPNNNNPPNNNPPNPPNPNNNNNNPNNNPNPNNNNNNNNNPNNNNNPNNNNNPPPPPPNNNPPPNPNNPNPPPPPPPPPPPPPPPNNNNNNNNNNNNNNNNN
E_faecium_Regensburg-VR01-013-019 (D1864_S73)	D1864_S73 : Primer2Comment VIRTUAL HYBRIDISATION - 1) high stringency	9-1-1-1-12-1-1	ST80						0.88	0	0	0	0	0.88	0.88	0	0	0	0	0	0.88	0.88	0.88	0	0	0	0	0	0	0	0	0	0	0.88	0.146667	0	0	0.88	0	0	0	0	0.88	0.88	0	0	0	0	0.88
	D1864_S73 : Primer2Comment VIRTUAL HYBRIDISATION - 2) medium stringency	9-1-1-1-12-1-1	ST80						0.88	0	0	0	0	0.88	0.88	0	0	0	0	0	0.88	0.88	0.88	0	0	0	0	0	0	0	0	0	0	0.88	0.22	0	0	0.88	0	0	0	0	0.88	0.88	0	0	0	0	0.88
	D1864_S73 : Primer2Comment VIRTUAL HYBRIDISATION - 3) low stringency	9-1-1-1-12-1-1	ST80						0.88	0	0	0	0	0.88	0.88	0	0	0	0	0	0.88	0.88	0.88	0	0	0	0	0	0	0	0	0	0	0.88	0.33	0	0	0.88	0	0	0	0	0.88	0.88	0	0	0	0	0.88
	97801_E_faecium_Stamm_Regensburg-VR01-013-019_D1864_140923								0.651409	-0.00385356	0.988018	0	0.00189394	0.988068	0.987947	0.0156334	0.000986193	-0.00402322	-0.00603083	-0.0059264	0.988114	0.988682	0.988794	-0.00210878	-0.00843851	0.0730767	0.00361893	-0.00558659	0.093461	0.0888688	0.00174261	-0.000979183	0.00194868	0.988162	0.258475	0.211576	0.030583	0.980387	0.0155337	0.00584954	0.00190476	0.00489049	0.988141	0.98807	0.0564951	0.0270368	0.0113786	0.108958	0.988377
RGB-[D4_S82]	PNPNNPPNNNNNPPPNNNNNNNNNNPNNNPNNNNNNPNPPNNNNNPNPPNNNNNNNNNNNNPPNPPNNNNNNNNPNNNNNPNNNNNPPPPPPNNNPPPNPNNPNPPPPPPPPPPPPPPPNNNNNNNNNNNNNNNNN
E_faecium_Regensburg-VR01-013-026 (D4_S82)	D4_S82 : Primer2Comment VIRTUAL HYBRIDISATION - 1) high stringency	9-1-1-1-12-1-1	ST80						0.88	0	0.88	0	0	0.88	0.88	0	0	0	0	0	0.88	0.88	0.88	0	0	0	0	0	0	0	0	0	0	0.88	0.146667	0	0	0.88	0	0	0	0	0	0	0.293333	0	0.88	0.88	0
	D4_S82 : Primer2Comment VIRTUAL HYBRIDISATION - 2) medium stringency	9-1-1-1-12-1-1	ST80						0.88	0	0.88	0	0	0.88	0.88	0	0	0	0	0	0.88	0.88	0.88	0	0	0	0	0	0	0	0	0	0	0.88	0.22	0	0	0.88	0	0	0	0	0	0	0.44	0	0.88	0.88	0
	D4_S82 : Primer2Comment VIRTUAL HYBRIDISATION - 3) low stringency	9-1-1-1-12-1-1	ST80						0.88	0	0.88	0	0	0.88	0.88	0	0	0	0	0	0.88	0.88	0.88	0	0	0	0	0	0	0	0	0	0	0.88	0.33	0	0	0.88	0	0	0	0	0	0	0.66	0	0.88	0.88	0
	97803_E_faecium_Stamm_Regensburg-VR01-013-026_D4_140923								0.984583	-0.00187266	0.987918	-0.0114991	-0.00187266	0.988112	0.98719	0.0448384	-1.16023e-05	2.33427e-05	0.000877193	0	0.98785	0.98867	0.988632	0.0490741	0.0170252	0.0263906	0.0616361	0.0118343	0.0448197	0.0342604	0.00358433	0.0396405	0.0173666	0.98781	0.322144	0.291768	0.0347142	0.982072	0.0643423	0.0078004	0.0175501	0.00574863	0.00771999	0.158907	0.988092	0.000974593	0.988413	0.988201	0.0501068
RGB-[D5_S83]	PNPNNNNPPNNNPPPNNNNNNNNNNPNNNPNNNPPPNNPPNNNNNPNPPNNNNNNNNNNNNPPNPPNNNNNNNNPNNNNNPNNNNNPPPPPPNNNNPPNPNNPNPPPPPPNNPPPPPPPNNNNNNNNNNNNNNNNN
E_faecium_Regensburg-VR01-013-027 (D5_S83)	D5_S83 : Primer2Comment VIRTUAL HYBRIDISATION - 1) high stringency	9-1-1-1-12-1-1	ST80						0.88	0	0.88	0	0	0	0	0.88	0.88	0	0	0	0.88	0.88	0.88	0	0	0	0	0	0	0	0	0	0	0.88	0.146667	0	0	0.88	0	0	0	0.88	0.88	0.88	0	0	0.88	0.88	0
	D5_S83 : Primer2Comment VIRTUAL HYBRIDISATION - 2) medium stringency	9-1-1-1-12-1-1	ST80						0.88	0	0.88	0	0	0	0	0.88	0.88	0	0	0	0.88	0.88	0.88	0	0	0	0	0	0	0	0	0	0	0.88	0.22	0	0	0.88	0	0	0	0.88	0.88	0.88	0	0	0.88	0.88	0
	D5_S83 : Primer2Comment VIRTUAL HYBRIDISATION - 3) low stringency	9-1-1-1-12-1-1	ST80						0.88	0	0.88	0	0	0	0	0.88	0.88	0	0	0	0.88	0.88	0.88	0	0	0	0	0	0	0	0	0	0	0.88	0.33	0	0	0.88	0	0	0	0.88	0.88	0.88	0	0	0.88	0.88	0
	97804_E_faecium_Stamm_Regensburg-VR01-013-027_D5_140903								0.965064	0	0.98806	-0.00367408	0.00173622	0.00185185	-0.00587102	0.988158	0.988205	0.00767615	0.00185185	9.74659e-05	0.988208	0.826263	0.988921	0.019174	0.00926671	0.0148143	0.214344	-0.00364571	0.00889581	0.0446029	0.00179211	0.0239104	0.0132717	0.988127	0.267933	0.227889	0.0264372	0.645749	0.00744879	0.0265239	0.0247781	0.48997	0.98837	0.988363	0.0441365	0.0112699	0.988479	0.988474	0.0566789
RGB-[D348_S8]	PNPNNNNNNNNNPPPNNNNNNNNNNPNNNPNNNNPPNNPPNNNNNPNPPNNNNNNNNNNNNPPNPPNNNNNNNNPNNNNNPNNNNNPPPPPPNNNNNPNPNNPNPPPPPPNNPPPPPPPNNNNNNNNNNNNNNNNN
E_faecium_Regensburg-VR01-004-005 (D348_S8)	D348_S8 : Primer2Comment VIRTUAL HYBRIDISATION - 1) high stringency	9-1-1-1-12-1-1	ST80						0.88	0	0.88	0	0	0	0	0	0	0	0	0	0.88	0.88	0.88	0	0	0	0	0	0	0	0	0	0	0.88	0.146667	0	0	0.88	0	0	0	0	0.88	0.88	0	0	0.88	0.88	0
	D348_S8 : Primer2Comment VIRTUAL HYBRIDISATION - 2) medium stringency	9-1-1-1-12-1-1	ST80						0.88	0	0.88	0	0	0	0	0	0	0	0	0	0.88	0.88	0.88	0	0	0	0	0	0	0	0	0	0	0.88	0.22	0	0	0.88	0	0	0	0	0.88	0.88	0	0	0.88	0.88	0
	D348_S8 : Primer2Comment VIRTUAL HYBRIDISATION - 3) low stringency	9-1-1-1-12-1-1	ST80						0.88	0	0.88	0	0	0	0	0	0	0	0	0	0.88	0.88	0.88	0	0	0	0	0	0	0	0	0	0	0.88	0.33	0	0	0.88	0	0	0	0	0.88	0.88	0	0	0.88	0.88	0
	2023-10-30_InterArray\97847_E_faecium_Stamm_Regensburg-VR01-004-005								0.987871	-0.00791755	0.987533	-0.000116811	0.00569009	0.0337526	0.00194932	0.0581065	-0.00406504	-0.00413608	-0.0101302	-0.00818027	0.987056	0.988264	0.988149	0.192201	0.0296158	0.0588656	0.988246	-0.0134994	0.0400368	0.219552	-3.10385e-05	0.094505	0.00417856	0.987546	0.733055	0.626064	0.0792154	0.987654	0.171873	0.0431185	0.0351673	0.00606105	0.987438	0.987764	0.283391	0.0340033	0.987896	0.987883	0.262093
RGB-[D351_S12]	PNPNNPPNNNNNPPPNNNNNNNNNNPNNNPNNNNPPNNPPNNNNNPNPPNNNNNNNNNNNNPPNPPNNNNNNNNPNNNNNPNNNNNPPPPPPNNNNNPNPNNPNPPPPPPNNPPPPPPPNNNNNNNNNNNNNNNNN
E_faecium_Regensburg-VR01-004-040 (D351_S12)	D351_S12 : Primer2Comment VIRTUAL HYBRIDISATION - 1) high stringency	9-1-1-1-12-1-1	ST80						0.88	0	0.88	0	0	0.88	0.88	0	0	0	0	0	0.88	0.88	0.88	0	0	0	0	0	0	0	0	0	0	0.88	0.146667	0	0	0.88	0	0	0	0	0.88	0.88	0	0	0.88	0.88	0
	D351_S12 : Primer2Comment VIRTUAL HYBRIDISATION - 2) medium stringency	9-1-1-1-12-1-1	ST80						0.88	0	0.88	0	0	0.88	0.88	0	0	0	0	0	0.88	0.88	0.88	0	0	0	0	0	0	0	0	0	0	0.88	0.22	0	0	0.88	0	0	0	0	0.88	0.88	0	0	0.88	0.88	0
	D351_S12 : Primer2Comment VIRTUAL HYBRIDISATION - 3) low stringency	9-1-1-1-12-1-1	ST80						0.88	0	0.88	0	0	0.88	0.88	0	0	0	0	0	0.88	0.88	0.88	0	0	0	0	0	0	0	0	0	0	0.88	0.33	0	0	0.88	0	0	0	0	0.88	0.88	0	0	0.88	0.88	0
	2023-10-30_InterArray\97849_E_faecium_Stamm_Regensburg-VR01-004-040								0.988546	-0.0132071	0.987496	-0.00374638	0	0.98814	0.987547	0.0907193	-0.00788982	0.0525592	-0.00585045	-0.0199446	0.987852	0.988427	0.988362	0.0858207	0.0134843	0.0499254	0.826324	-0.00770816	0.0805737	0.164628	3.06955e-05	0.201686	0.0112176	0.987945	0.987251	0.982724	0.178882	0.987798	0.278879	0.0272733	0.0447082	0.00765917	0.987893	0.98789	0.230653	-0.00581486	0.988017	0.988107	0.520587
RGB-[D350_S11]	PNPNNPPNNNNNPPPNNNNNNNNNNPNNNPNNNNPPNNPPNNNNNPNPPNNNNNNNNNNNNPPNPNNNNNNNNNPNNNNNPNNNNNPPPPPPNNNNNPNPNNPNPPPPPPNNPPPPPPPNNNNNNNNNNNNNNNNN
E_faecium_Regensburg-VR01-004-041 (D350_S11)	D350_S11 : Primer2Comment VIRTUAL HYBRIDISATION - 1) high stringency	9-1-1-1-12-1-1	ST80						0.88	0	0.88	0	0	0.88	0.88	0	0	0	0	0	0.88	0.88	0.88	0	0	0	0	0	0	0	0	0	0	0.88	0.146667	0	0	0.88	0	0	0	0	0.88	0.88	0	0	0.88	0.88	0
	D350_S11 : Primer2Comment VIRTUAL HYBRIDISATION - 2) medium stringency	9-1-1-1-12-1-1	ST80						0.88	0	0.88	0	0	0.88	0.88	0	0	0	0	0	0.88	0.88	0.88	0	0	0	0	0	0	0	0	0	0	0.88	0.22	0	0	0.88	0	0	0	0	0.88	0.88	0	0	0.88	0.88	0
	D350_S11 : Primer2Comment VIRTUAL HYBRIDISATION - 3) low stringency	9-1-1-1-12-1-1	ST80						0.88	0	0.88	0	0	0.88	0.88	0	0	0	0	0	0.88	0.88	0.88	0	0	0	0	0	0	0	0	0	0	0.88	0.33	0	0	0.88	0	0	0	0	0.88	0.88	0	0	0.88	0.88	0
	2023-10-30_InterArray\97850_E_faecium_Stamm_Regensburg-VR01-004-041								0.988092	-0.00389877	0.987796	-0.00231853	0.00174292	0.988065	0.987944	0.0865117	0.00384632	0.00371544	-0.00588235	-0.00986517	0.988014	0.948017	0.987959	0.0499955	0.00937047	0.0403517	0.754969	0.113064	0.0264549	0.132214	0.00372326	0.00179211	0.00665211	0.987849	0.934367	0.845444	0.129328	0.987947	0.19606	0.0194193	0.0211473	0.0134501	0.988113	0.987969	0.158964	-0.00391037	0.988182	0.988085	0.219294
RGB-[D352_S13]	PNPNNNNNNNNNNNNNNNNNNNNNNPNNNPNNNNPPNNPPNNNNNPNPPNNNNNNNNNNNNPPNPPNNNNNNNNPNNNNNPNNNNNPPPPPPNNNNNPNPNNPNPPPPPPNNPPPPPPPNNNNNNNNNNNNNNNNN
E_faecium_Regensburg-VR01-004-046 (D352_S13)	D352_S13 : Primer2Comment VIRTUAL HYBRIDISATION - 1) high stringency	9-1-1-1-12-1-1	ST80						0.88	0	0.88	0	0	0	0	0	0	0	0	0	0	0	0	0	0	0	0	0	0	0	0	0	0	0.88	0.146667	0	0	0.88	0	0	0	0	0.88	0.88	0	0	0.88	0.88	0
	D352_S13 : Primer2Comment VIRTUAL HYBRIDISATION - 2) medium stringency	9-1-1-1-12-1-1	ST80						0.88	0	0.88	0	0	0	0	0	0	0	0	0	0	0	0	0	0	0	0	0	0	0	0	0	0	0.88	0.22	0	0	0.88	0	0	0	0	0.88	0.88	0	0	0.88	0.88	0
	D352_S13 : Primer2Comment VIRTUAL HYBRIDISATION - 3) low stringency	9-1-1-1-12-1-1	ST80						0.88	0	0.88	0	0	0	0	0	0	0	0	0	0	0	0	0	0	0	0	0	0	0	0	0	0	0.88	0.33	0	0	0.88	0	0	0	0	0.88	0.88	0	0	0.88	0.88	0
	2023-10-30_InterArray\97851_E_faecium_Stamm_Regensburg-VR01-004-046								0.988123	-0.00400145	0.987813	-0.00594133	0.00976801	0.0175731	0.0028995	0.0723078	0.00756359	-0.0120486	-0.00426817	-0.00392157	0.0440157	0.030573	-0.0075897	-0.00885834	-0.0101445	0.0833164	0.653398	-0.00652684	0.037339	0.109276	-0.00369347	0.118744	0.0098158	0.987764	0.627079	0.487685	0.0618036	0.98779	0.140306	0.00770643	0.0352515	0.0136997	0.987963	0.987681	0.153682	0.00198413	0.987987	0.987793	0.308342
RGB-[D378_S34]	PNPNNPPNNNNNPPPNNNNNNNNNNPNNNPNNNNNNNNPPNNNNNPNPPNNNNNNNNNNNNPPNPPNNNNNNNNPNNNNNPNNNNNPPPPPPNNNNNNNNNNPNPPPPNNNNPPPPPPPNNNNNNNNNNNNNNNNN
E_faecium_Regensburg-VR01-057-030 (D378_S34)	D378_S34 : Primer2Comment VIRTUAL HYBRIDISATION - 1) high stringency	9-1-1-1-12-1-1	ST80						0.88	0	0.88	0	0	0.88	0.88	0	0	0	0	0	0.88	0.88	0.88	0	0	0	0	0	0	0	0	0	0	0.88	0.146667	0	0	0.88	0	0	0	0	0	0	0	0	0.88	0.88	0
	D378_S34 : Primer2Comment VIRTUAL HYBRIDISATION - 2) medium stringency	9-1-1-1-12-1-1	ST80						0.88	0	0.88	0	0	0.88	0.88	0	0	0	0	0	0.88	0.88	0.88	0	0	0	0	0	0	0	0	0	0	0.88	0.22	0	0	0.88	0	0	0	0	0	0	0	0	0.88	0.88	0
	D378_S34 : Primer2Comment VIRTUAL HYBRIDISATION - 3) low stringency	9-1-1-1-12-1-1	ST80						0.88	0	0.88	0	0	0.88	0.88	0	0	0	0	0	0.88	0.88	0.88	0	0	0	0	0	0	0	0	0	0	0.88	0.33	0	0	0.88	0	0	0	0	0	0	0	0	0.88	0.88	0
	2023-11-27_InterArray\97865_E_faecium_Stamm_Regensburg-VR01-057-030								0.988634	-0.00574544	0.98823	-0.00380766	-0.00189394	0.988448	0.988323	0.00944312	-0.00209007	0.0428391	-0.0037684	-0.0113776	0.988301	0.98875	0.988625	0.00530821	-0.0080861	-0.00190476	0.172026	-0.00548818	0.00532407	0.00718134	-0.00171821	0.0518142	0.00370473	0.988391	0.558402	0.447364	0.0463495	0.988301	0.0341974	0.00185185	0.0316072	-6.60786e-05	-0.0018622	0.232831	0.00573618	-0.0133732	0.988316	0.98856	0.0749109
RGB-[D361_S5]	PNNNNPPNNNNNPPPNNNNNNNNNNPNNNPNNNNNNNNPPNNNNNPNPPNNNNNNNNNNNNPPNPPNNNNNNNNPNNNNNPNNNNNPPPPPPNNNNNNNNNNPNPPPPNNNNPPPPPPPNNNNNNNNNNNNNNNNN
E_faecium_Regensburg-VR01-006-012 (D361_S5)	D361_S5 : Primer2Comment VIRTUAL HYBRIDISATION - 1) high stringency	9-1-1-1-12-1-1	ST80						0.88	0	0	0	0	0.88	0.88	0	0	0	0	0	0.88	0.88	0.88	0	0	0	0	0	0	0	0	0	0	0.88	0.146667	0	0	0.88	0	0	0	0	0	0	0	0	0.88	0.88	0
	D361_S5 : Primer2Comment VIRTUAL HYBRIDISATION - 2) medium stringency	9-1-1-1-12-1-1	ST80						0.88	0	0	0	0	0.88	0.88	0	0	0	0	0	0.88	0.88	0.88	0	0	0	0	0	0	0	0	0	0	0.88	0.22	0	0	0.88	0	0	0	0	0	0	0	0	0.88	0.88	0
	D361_S5 : Primer2Comment VIRTUAL HYBRIDISATION - 3) low stringency	9-1-1-1-12-1-1	ST80						0.88	0	0	0	0	0.88	0.88	0	0	0	0	0	0.88	0.88	0.88	0	0	0	0	0	0	0	0	0	0	0.88	0.33	0	0	0.88	0	0	0	0	0	0	0	0	0.88	0.88	0
	97875_E_faecium_Stamm_Regensburg-VR01-006-012_141222_RF_results								0.988273	-0.004805	0.0271677	-0.00381264	-0.00380241	0.98817	0.988087	0.0248068	0.00292418	0.00170222	0.00184162	0.00193798	0.988228	0.659192	0.987404	0.003663	0.00190476	0.0122088	0.301773	0.151117	-0.00891914	0.0194744	0.0018018	0.0336176	0.00572722	0.988089	0.704755	0.618104	0.0786155	0.988067	0.0388548	0.00568518	0.00771055	0.00372439	0.00194932	0.257897	0.00964779	-0.00379094	0.988382	0.988407	0.0802636
RGB-[U12484_S15]	PNPNNNNNNNNNNNNNNNNNNNNNNPNNNPNNNNNNNNPPNNNNNPNPPNNNNNNNNNNNNPPNPPNNNNNNNNPNNNNNPNNNNNPPPPPPNNNNNNNNNNPNPPPPNNNNPPPPPPPNNNNNNNNNNNNNNNNN
E_faecium_Regensburg-U12484 (U12484_S15)	U12484_S15 : Primer2Comment VIRTUAL HYBRIDISATION - 1) high stringency	9-1-1-1-12-1-1	ST80						0.88	0	0.88	0	0	0	0	0	0	0	0	0	0	0	0	0	0	0	0	0	0	0	0	0	0	0.88	0.146667	0	0	0.88	0	0	0	0	0	0	0	0	0.88	0.88	0
	U12484_S15 : Primer2Comment VIRTUAL HYBRIDISATION - 2) medium stringency	9-1-1-1-12-1-1	ST80						0.88	0	0.88	0	0	0	0	0	0	0	0	0	0	0	0	0	0	0	0	0	0	0	0	0	0	0.88	0.22	0	0	0.88	0	0	0	0	0	0	0	0	0.88	0.88	0
	U12484_S15 : Primer2Comment VIRTUAL HYBRIDISATION - 3) low stringency	9-1-1-1-12-1-1	ST80						0.88	0	0.88	0	0	0	0	0	0	0	0	0	0	0	0	0	0	0	0	0	0	0	0	0	0	0.88	0.33	0	0	0.88	0	0	0	0	0	0	0	0	0.88	0.88	0
	97908_E_faecium_Stamm_Regensburg-U12484_141222_RF_results								0.988057	-0.00193798	0.987782	-0.00613218	0.00396825	0.00187266	0	0.0280497	0.000938967	0.00220674	-0.00426435	0.00388009	0.00188498	0.0193341	-0.00587572	-0.00204484	-0.00815502	0.014097	0.0195606	-0.00392157	0.0337938	0.28166	0.00374496	0.0553774	0.0119765	0.987742	0.764285	0.650068	0.0895691	0.987718	0.0417282	0.00805251	0.00993202	0.00190476	-1.24695e-05	0.199502	0.0296563	0.00392646	0.987738	0.987732	0.091873
RGB-[U15340_S15]	PNNNNPPNNNNNPPPNNNNNNNNNNPNNNPNNNNNNNNPPNNNNNPNPPNNNNNNNNNNNNPPNPPNNNNNNNNPNNNNNPNNNNNPPPPPPNNNNPNNNNNPNPPPPNNNNPPPPPPPNNNNNNNNNNNNNNNNN
E_faecium_Stamm_Regensburg-(U15340_S15)	U15340_S15 : Primer2Comment VIRTUAL HYBRIDISATION - 1) high stringency	9-1-1-1-12-1-1	ST80						0.88	0	0	0	0	0.88	0.88	0	0	0	0	0	0.88	0.88	0.88	0	0	0	0	0	0	0	0	0	0	0.88	0.146667	0	0	0.88	0	0	0	0	0	0	0	0	0.88	0.88	0
	U15340_S15 : Primer2Comment VIRTUAL HYBRIDISATION - 2) medium stringency	9-1-1-1-12-1-1	ST80						0.88	0	0	0	0	0.88	0.88	0	0	0	0	0	0.88	0.88	0.88	0	0	0	0	0	0	0	0	0	0	0.88	0.22	0	0	0.88	0	0	0	0	0	0	0	0	0.88	0.88	0
	U15340_S15 : Primer2Comment VIRTUAL HYBRIDISATION - 3) low stringency	9-1-1-1-12-1-1	ST80						0.88	0	0	0	0	0.88	0.88	0	0	0	0	0	0.88	0.88	0.88	0	0	0	0	0	0	0	0	0	0	0.88	0.33	0	0	0.88	0	0	0	0	0	0	0	0	0.88	0.88	0
	97914_E_faecium_Stamm_Regensburg-U15340_141222_RF_results								0.900095	-0.00368504	-8.91474e-05	-0.00749326	-0.00188469	0.972804	0.972161	0.0115704	-0.00788629	0.0146199	0.00380117	-0.00405537	0.970244	0.963517	0.804212	-0.00586468	-0.00574039	0.00193798	0.00567506	-0.00190476	0.00364473	0.0128257	-0.00443246	0.0496887	-0.00191571	0.980162	0.616927	0.502746	0.0583684	0.954561	0.0290867	0.00575029	0.0308046	0	-0.00197239	0.154983	0.00391037	-0.00572726	0.957064	0.865634	0.0578108
RGB-[U9659_S51]	PNPNNPPNNNNNPPPNNNNPNNNNNPNNNPNNNNNNNNNNPPNNNPPNNPNPNNNNNNPNNNPNPNNNNNNNNNPNNNNNPNNNNNPPPPPPNNNPPPNPNNPNPPPPPPPPPPPPPPPNNNNNNNNNNNNNNNNN
E_faecium_Regensburg-U9659 (U9659_S51)	U9659_S51 : Primer2Comment VIRTUAL HYBRIDISATION - 1) high stringency	9-1-1-1-12-1-1	ST80						0.88	0	0.88	0	0	0.88	0.88	0	0	0	0	0	0.88	0.88	0.88	0	0	0	0	0.293333	0	0	0	0	0	0.88	0.146667	0	0	0.88	0	0	0	0	0	0	0	0	0	0	0.88
	U9659_S51 : Primer2Comment VIRTUAL HYBRIDISATION - 2) medium stringency	9-1-1-1-12-1-1	ST80						0.88	0	0.88	0	0	0.88	0.88	0	0	0	0	0	0.88	0.88	0.88	0	0	0	0	0.44	0	0	0	0	0	0.88	0.22	0	0	0.88	0	0	0	0	0	0	0	0	0	0	0.88
	U9659_S51 : Primer2Comment VIRTUAL HYBRIDISATION - 3) low stringency	9-1-1-1-12-1-1	ST80						0.88	0	0.88	0	0	0.88	0.88	0	0	0	0	0	0.88	0.88	0.88	0	0	0	0	0.66	0	0	0	0	0	0.88	0.33	0	0	0.88	0	0	0	0	0	0	0	0	0	0	0.88
	97902_E_faecium_Stamm_Regensburg-U9659_141222_RF_results								0.987803	-0.00388069	0.987415	-0.0039101	-0.00199601	0.98755	0.987308	0.0652743	0.00196078	0.00199541	0.00406504	-0.00614775	0.987356	0.988239	0.988174	0.0341582	0.0197252	0.0226048	-0.000430507	0.984552	0.0733781	0.0376654	8.27876e-05	0.0490359	-0.00199601	0.987648	0.930801	0.844672	0.1383	0.987569	0.0741973	0.00402912	0.00503942	0.00600091	0.00198413	-0.00368951	0.0230773	0.00411603	0.0117999	-0.0100751	0.98776
RGB-[D913_S32]	PNPNNPPNNNNNPPPNNNNNNNNNNPNNNPNNNNNNNNPPNNNNNPNPPNNNNNNNNNNNNPPNPNNNNNNNNNPNNNNNPNNNNNPPPPPPNNNPPPNPNNPNPPPPPPPPPPPPPPPNNNNNNNNNNNNNNNNN
E_faecium_Regensburg-VR01-059-032 (D913_S32)	D913_S32 : Primer2Comment VIRTUAL HYBRIDISATION - 1) high stringency	9-1-1-1-12-1-1	ST80						0.88	0	0.88	0	0	0.88	0.88	0	0	0	0	0	0.88	0.88	0.88	0	0	0	0	0	0	0	0	0	0	0.88	0.146667	0	0	0.88	0	0	0	0	0	0	0	0	0.88	0.88	0
	D913_S32 : Primer2Comment VIRTUAL HYBRIDISATION - 2) medium stringency	9-1-1-1-12-1-1	ST80						0.88	0	0.88	0	0	0.88	0.88	0	0	0	0	0	0.88	0.88	0.88	0	0	0	0	0	0	0	0	0	0	0.88	0.22	0	0	0.88	0	0	0	0	0	0	0	0	0.88	0.88	0
	D913_S32 : Primer2Comment VIRTUAL HYBRIDISATION - 3) low stringency	9-1-1-1-12-1-1	ST80						0.88	0	0.88	0	0	0.88	0.88	0	0	0	0	0	0.88	0.88	0.88	0	0	0	0	0	0	0	0	0	0	0.88	0.33	0	0	0.88	0	0	0	0	0	0	0	0	0.88	0.88	0
	97713_E_faecium_Stamm_Regensburg-VR01-059-032_251122_RF_results								0.987775	-0.00501138	0.987277	0.00380952	-0.00801327	0.987559	0.987527	0.0992463	-0.000233623	0	0.00191571	-0.000130677	0.98765	0.988341	0.988245	0.0751416	0.023451	0.0341135	0.00957473	-0.000172789	0.0359626	0.0595744	0.00370382	0.0154488	0.00794024	0.987378	0.987646	0.987761	0.383782	0.987298	0.224121	0.0138562	0.00980654	0.011884	0	-0.00813008	0.0861503	-0.00996903	0.987801	0.987791	0.350397
RGB-[D146_S15]	PNNNNPPNNNNNPPPNNNNNNNNNNPNNNPNNNPPPNNPPNNNNNPNPPNNNNNNNNNNNNPPNPPNNNNNNNNPNNNNNPNNNNNPPPPPPNNNNPNNNNNPNPPPPNNNNPPPPPPPNNNNNNNNNNNNNNNNN
E_faecium_Regensburg-VR01-102-021 (D146_S15)	D146_S15 : Primer2Comment VIRTUAL HYBRIDISATION - 1) high stringency	9-1-1-1-12-1-1	ST80						0.88	0	0	0	0	0.88	0.88	0	0	0	0	0	0.88	0.88	0.88	0	0	0	0	0	0	0	0	0	0	0.88	0.146667	0	0	0.88	0	0	0	0.88	0.88	0.88	0	0	0.88	0.88	0
	D146_S15 : Primer2Comment VIRTUAL HYBRIDISATION - 2) medium stringency	9-1-1-1-12-1-1	ST80						0.88	0	0	0	0	0.88	0.88	0	0	0	0	0	0.88	0.88	0.88	0	0	0	0	0	0	0	0	0	0	0.88	0.22	0	0	0.88	0	0	0	0.88	0.88	0.88	0	0	0.88	0.88	0
	D146_S15 : Primer2Comment VIRTUAL HYBRIDISATION - 3) low stringency	9-1-1-1-12-1-1	ST80						0.88	0	0	0	0	0.88	0.88	0	0	0	0	0	0.88	0.88	0.88	0	0	0	0	0	0	0	0	0	0	0.88	0.33	0	0	0.88	0	0	0	0.88	0.88	0.88	0	0	0.88	0.88	0
	2023-02-16_InterArray\97629_E_faecium_Stamm_Regensburg-VR01-102-021_150622_RF_results								0.914705	-0.00391279	0.010069	-0.00998004	0.00594188	0.987845	0.987722	-0.00613497	-0.00117216	-0.00381879	0.00603094	-0.0102522	0.987366	0.987773	0.987748	0.026601	-0.0122809	-0.0041928	0.161205	0.00501201	-0.00582612	0.00958016	0.00610102	-0.00411523	0.00774113	0.973727	0.436848	0.103669	-0.00387597	0.367721	-0.0101506	0.00776733	-0.00419843	0.23973	0.987646	0.630539	0.0852648	-0.00617331	0.987669	0.96279	-0.00603094
RGB-[D222_S91]	PNNNNPPNNNNNPPPNNNNNNNNNNPNNNPNNNNNNNNPPNNNNNPNPPNNNNNNNNNNNNPPNPPNNNNNNNNPNNNNNPNNNNNPPPPPPNNNNPPPPNNPNNPPPPPNNPPPPPPPNNNNNNNNNNNNNNNNN
E_faecium_Regensburg-VR01-105-039 (D222_S91)	D222_S91 : Primer2Comment VIRTUAL HYBRIDISATION - 1) high stringency	9-1-1-1-12-1-1	ST80						0.88	0	0	0	0	0.88	0.88	0	0	0	0	0	0.88	0.88	0.88	0	0	0	0	0	0	0	0	0	0	0.88	0.146667	0	0	0.88	0	0	0	0	0	0	0	0	0.88	0.88	0
	D222_S91 : Primer2Comment VIRTUAL HYBRIDISATION - 2) medium stringency	9-1-1-1-12-1-1	ST80						0.88	0	0	0	0	0.88	0.88	0	0	0	0	0	0.88	0.88	0.88	0	0	0	0	0	0	0	0	0	0	0.88	0.22	0	0	0.88	0	0	0	0	0	0	0	0	0.88	0.88	0
	D222_S91 : Primer2Comment VIRTUAL HYBRIDISATION - 3) low stringency	9-1-1-1-12-1-1	ST80						0.88	0	0	0	0	0.88	0.88	0	0	0	0	0	0.88	0.88	0.88	0	0	0	0	0	0	0	0	0	0	0.88	0.33	0	0	0.88	0	0	0	0	0	0	0	0	0.88	0.88	0
	97624_E_faecium_Stamm_Regensburg-VR01-105-039_150622_RF_results								0.988478	-0.00369276	0.0154976	-0.00189394	2.20203e-05	0.988279	0.988091	0.0350402	0.00197239	2.30689e-05	0.00569464	0	0.987788	0.98843	0.988276	0.0410572	0.00968294	0.00748234	0.00377961	-0.00399246	0.00738967	0.0221396	-0.0109109	0.0362038	0.00558694	0.988233	0.57887	0.523157	0.0608104	0.988118	0.0290216	0	0.00185954	0.00578191	0.0155286	0.201156	0.0136343	2.20203e-05	0.988135	0.98609	0.0309219
RGB-[D1851_S60]	PNPNNPPNNNNNPPPNNNNNNNNNNPNNNPNNNNNNNNPPNNNNNPNPPNNNNNNNNNNNNPPNPPNNNNNNNNPNNNNNPNNNNNPPPPPPNNNNPPNPNPPNPPPNPPNNPPPPPPPNNNNNNNNNNNNNNNNN
E_faecium_Regensburg-VR01-003-028 (D1851_S60)	D1851_S60 : Primer2Comment VIRTUAL HYBRIDISATION - 1) high stringency	9-1-1-97-12-1-1	ST1299						0.88	0	0.88	0	0	0.88	0.88	0	0	0	0	0	0.88	0.88	0.88	0	0	0	0	0	0	0	0	0	0	0.88	0.146667	0	0	0.88	0	0	0	0	0	0	0	0	0.88	0.88	0
	D1851_S60 : Primer2Comment VIRTUAL HYBRIDISATION - 2) medium stringency	9-1-1-97-12-1-1	ST1299						0.88	0	0.88	0	0	0.88	0.88	0	0	0	0	0	0.88	0.88	0.88	0	0	0	0	0	0	0	0	0	0	0.88	0.22	0	0	0.88	0	0	0	0	0	0	0	0	0.88	0.88	0
	D1851_S60 : Primer2Comment VIRTUAL HYBRIDISATION - 3) low stringency	9-1-1-97-12-1-1	ST1299						0.88	0	0.88	0	0	0.88	0.88	0	0	0	0	0	0.88	0.88	0.88	0	0	0	0	0	0	0	0	0	0	0.88	0.33	0	0	0.88	0	0	0	0	0	0	0	0	0.88	0.88	0
	97792_E_faecium_Stamm_Regensburg-VR01-003-028_150923								0.98846	-0.00658812	0.988131	-0.00661811	-0.00383142	0.988342	0.988228	0.0342936	-0.00375733	-0.00480588	-7.326e-05	-0.00383142	0.98828	0.988837	0.988921	0.0188835	-0.000168523	0.0054483	0.00926983	-0.00182149	0.0107273	0.0247554	-0.00338409	0.0589639	0.0019679	0.988092	0.538687	0.456838	0.0471927	0.988275	0.0420484	-0.00565008	0.00191571	0	0.0018622	0.312101	0.0227099	-3.10385e-05	0.988547	0.988542	0.111763
RGB-[U14720_S78]	PNPNNPPNNNNNPPPNNNNNNNNNNPNNNPNNNPPPNNPPNNNNNPNPPNNNNNNNNNNNNPPNPPNNNNNNNNPNNNNNPNNNNNPPPPPPNNNNPNNNNPPNPPPNNNNNPPPPPPPNNNNNNNNNNNNNNNNN
E_faecium_Regensburg-U14720 (U14720_S78)	U14720_S78 : Primer2Comment VIRTUAL HYBRIDISATION - 1) high stringency	9-1-1-97-12-1-1	ST1299						0.88	0	0.88	0	0	0.88	0.88	0	0	0	0	0	0.88	0.88	0.88	0	0	0	0	0	0	0	0	0	0	0.88	0.146667	0	0	0.88	0	0	0	0.88	0.88	0.88	0	0	0.88	0.88	0
	U14720_S78 : Primer2Comment VIRTUAL HYBRIDISATION - 2) medium stringency	9-1-1-97-12-1-1	ST1299						0.88	0	0.88	0	0	0.88	0.88	0	0	0	0	0	0.88	0.88	0.88	0	0	0	0	0	0	0	0	0	0	0.88	0.22	0	0	0.88	0	0	0	0.88	0.88	0.88	0	0	0.88	0.88	0
	U14720_S78 : Primer2Comment VIRTUAL HYBRIDISATION - 3) low stringency	9-1-1-97-12-1-1	ST1299						0.88	0	0.88	0	0	0.88	0.88	0	0	0	0	0	0.88	0.88	0.88	0	0	0	0	0	0	0	0	0	0	0.88	0.33	0	0	0.88	0	0	0	0.88	0.88	0.88	0	0	0.88	0.88	0
	97916_E_faecium_Stamm_Regensburg-U14720_141222_RF_results								0.747336	-0.00594363	0.877012	-0.00809313	0.00387205	0.977022	0.971939	0.00189634	-0.000195416	-0.00603933	-0.00830745	-0.010012	0.96836	0.923087	0.818884	-0.00205761	-0.00203252	0.0412831	-0.00396825	-0.0126406	0.0662021	0.2454	-0.00542934	0.0160065	-3.74112e-05	0.950687	0.298135	0.239597	0.0435501	0.971713	0.0180983	0	0.00015105	0.404365	0.834962	0.982044	0.0100945	-0.00394085	0.934706	0.805797	0.0159077
RGB-[U9830_S72]	PNPNNPPNNNNNPPPNNNNNNNNNNPNNNPNNNNNNNNPPNNNNNPNPPNNNNNNNNNNNNPPNPPNNNNNNNNPNNNNNPNNNNNNPPPPNNNNNNPNPNPPNPPPNPPNNPPPPPPPNNNNNNNNNNNNNNNNN
E_faecium_Regensburg-U9830 (U9830_S72)	U9830_S72 : Primer2Comment VIRTUAL HYBRIDISATION - 1) high stringency	9-1-1-97-12-1-1	ST1299						0.88	0	0.88	0	0	0.88	0.88	0	0	0	0	0	0.88	0.88	0.88	0	0	0	0	0	0	0	0	0	0	0.88	0.146667	0	0	0.88	0	0	0	0	0	0	0	0	0.88	0.88	0
	U9830_S72 : Primer2Comment VIRTUAL HYBRIDISATION - 2) medium stringency	9-1-1-97-12-1-1	ST1299						0.88	0	0.88	0	0	0.88	0.88	0	0	0	0	0	0.88	0.88	0.88	0	0	0	0	0	0	0	0	0	0	0.88	0.22	0	0	0.88	0	0	0	0	0	0	0	0	0.88	0.88	0
	U9830_S72 : Primer2Comment VIRTUAL HYBRIDISATION - 3) low stringency	9-1-1-97-12-1-1	ST1299						0.88	0	0.88	0	0	0.88	0.88	0	0	0	0	0	0.88	0.88	0.88	0	0	0	0	0	0	0	0	0	0	0.88	0.33	0	0	0.88	0	0	0	0	0	0	0	0	0.88	0.88	0
	97900_E_faecium_Stamm_Regensburg-U9830_141222_RF_results								0.782161	0.00198413	0.985978	-0.00602325	-0.00184162	0.987934	0.987676	0.0136382	0.00406519	0.000147543	0.00575691	0	0.987913	0.98813	0.956766	0.00984623	-0.000214221	0.00547647	0.0456428	-0.00364299	0.00741313	0.246452	0.0106434	0.0157656	-0.00197239	0.987913	0.22665	0.18181	0.0252035	0.987865	0.0119183	0.00384169	0.00485436	0.0109018	0	0.0833388	0.0177137	-0.00589989	0.987937	0.965725	0.0377547
RGB-[D0261_S82]	PNNNNNNNNNNNPPPNNNNNNNNNNNNPNPNNNNNNNNPPNNNNNPNPPNNNNNNNNNNNNPPNPPNNNNNNNNPNNNNNPNNNNNPPNPPNNNNNNPNPNPPNPPPPNPNNPPPPPPPNNNNNNNNNNNNNNNNN
Regensburg D261_VR01-106-028	D261_VR01-106-028 : Primer2Comment VIRTUAL HYBRIDISATION - 1) high stringency	5-1-1-1-12-7-1	ST1887	CC17					0.88		0	0	0	0	0	0	0	0	0	0	0.88	0.88	0.88	0	0	0	0	0	0	0	0	0	0	0	0	0.88	0	0.88	0	0	0	0	0	0	0	0	0.88	0.88	0
	D261_VR01-106-028 : Primer2Comment VIRTUAL HYBRIDISATION - 2) medium stringency	5-1-1-1-12-7-1	ST1887	CC17					0.88		0	0	0	0	0	0	0	0	0	0	0.88	0.88	0.88	0	0	0	0	0	0	0	0	0	0	0	0	0.88	0	0.88	0	0	0	0	0	0	0	0	0.88	0.88	0
	D261_VR01-106-028 : Primer2Comment VIRTUAL HYBRIDISATION - 3) low stringency	5-1-1-1-12-7-1	ST1887	CC17					0.88		0	0	0	0	0	0	0	0	0	0	0.88	0.88	0.88	0	0	0	0	0	0	0	0	0	0	0	0	0.88	0	0.88	0	0	0	0	0	0	0	0	0.88	0.88	0
	2022-08-10_InterArray\97626_E_faecium_Stamm_Regensburg-VR01-106-028								0.988889		-0.00369574	-0.00192678	-0.00176367	0.00179211	-0.00368425	0.00558097	-0.0018315	-0.00363309	0	-0.0110676	0.994281	0.994202	0.994218	0.0185489	0.000839758	0.00396471	0.642438	0.00184162	0.0257411	0.0502976	-0.00385356	-0.00862069	-0.00382047	0.905462	0.434231	0.994273	0.858418	0.994347	0.0686671	0.00571466	0.00295578	0.00103072	-0.00024178	-0.00268817	0.0467737	-0.00194932	0.99441	0.661926	0.32973
	2023-02-16_InterArray\97626_E_faecium_Stamm_Regensburg-VR01-106-028_RF_results								0.988324	-0.00569519	0.00582801	-0.00194932	0.00570408	0.0114641	0.00968183	0.0116346	-0.00193744	-0.00105891	-0.00576027	0.00189394	0.988069	0.890113	0.988522	0.011647	-0.00584091	0.00565118	0.328945	-0.00569531	0.0263525	0.0409304	-0.0054658	-0.00379094	0.00188422	0.279608	0.11451	0.988279	0.201905	0.386549	0.00593	0.003978	0.00575884	0.00397838	0.00480159	-0.00396825	0.0194652	0.0232399	0.988091	0.987152	-0.000132275
E_faecium_Regensburg-VR01-106-028 (D261_S82)	D261_S82 : Primer2Comment VIRTUAL HYBRIDISATION - 1) high stringency	5-1-1-1-12-7-1	ST1887						0.88	0	0	0	0	0	0	0	0	0	0	0	0.88	0.88	0.88	0	0	0	0	0	0	0	0	0	0	0	0	0.88	0	0.88	0	0	0	0	0	0	0	0	0.88	0.88	0
	D261_S82 : Primer2Comment VIRTUAL HYBRIDISATION - 2) medium stringency	5-1-1-1-12-7-1	ST1887						0.88	0	0	0	0	0	0	0	0	0	0	0	0.88	0.88	0.88	0	0	0	0	0	0	0	0	0	0	0	0	0.88	0	0.88	0	0	0	0	0	0	0	0	0.88	0.88	0
	D261_S82 : Primer2Comment VIRTUAL HYBRIDISATION - 3) low stringency	5-1-1-1-12-7-1	ST1887						0.88	0	0	0	0	0	0	0	0	0	0	0	0.88	0.88	0.88	0	0	0	0	0	0	0	0	0	0	0	0	0.88	0	0.88	0	0	0	0	0	0	0	0	0.88	0.88	0
	97626_E_faecium_Stamm_Regensburg-VR01-106-028_150622_RF_results								0.988018	-0.00191571	-0.00199601	0.00370625	0.00773473	0.000192256	0.0011656	0.00972222	0.000124793	-0.00200803	-0.00199601	-0.00200803	0.987666	0.987985	0.988131	0.0295507	0.00595281	0.00376539	0.429668	0.165793	0.00385356	0.0257532	0.000931099	0.201284	0.0118869	0.936993	0.648702	0.987897	0.791062	0.987873	0.041475	0.00586048	0.0195595	0.0136422	-0.00198413	0.176098	0.0159022	-0.00578191	0.987946	0.987969	0.0984381
RGB-[D347_S9]	PNPNNPNNNNNNNPPNPNNNNNNNNPNNNPNNNPPPNNPPNNNNNPNPPNNNNNNNNNNNNPPNPPNNNNNNNNPNNNNNPNNNNNNPNPPNNNNNPPPPNNPNPPPNPPNNPPPPPPPNNNNNNNNNNNNNNNNN
E_faecium_Regensburg-VR01-044-003 (D347_S9)	D347_S9 : Primer2Comment VIRTUAL HYBRIDISATION - 1) high stringency	9-1-1-1-5-1-1	ST612						0.88	0	0.88	0	0	0.88	0	0	0	0	0	0	0	0.88	0.88	0	0.88	0	0	0	0	0	0	0	0	0.88	0.146667	0	0	0.88	0	0	0	0.88	0.88	0.88	0	0	0.88	0.88	0
	D347_S9 : Primer2Comment VIRTUAL HYBRIDISATION - 2) medium stringency	9-1-1-1-5-1-1	ST612						0.88	0	0.88	0	0	0.88	0	0	0	0	0	0	0	0.88	0.88	0	0.88	0	0	0	0	0	0	0	0	0.88	0.22	0	0	0.88	0	0	0	0.88	0.88	0.88	0	0	0.88	0.88	0
	D347_S9 : Primer2Comment VIRTUAL HYBRIDISATION - 3) low stringency	9-1-1-1-5-1-1	ST612						0.88	0	0.88	0	0	0.88	0	0	0	0	0	0	0	0.88	0.88	0	0.88	0	0	0	0	0	0	0	0	0.88	0.33	0	0	0.88	0	0	0	0.88	0.88	0.88	0	0	0.88	0.88	0
	2023-10-30_InterArray\97846_E_faecium_Stamm_Regensburg-VR01-044-003								0.988186	-0.0116107	0.9876	-0.00204891	-0.00197239	0.987944	-0.00399146	0.0156712	-0.000111468	-0.0125661	-0.00605083	-0.00236038	2.25355e-05	0.988672	0.972093	-0.00191571	0.988297	0.00922396	0.0111803	-0.00192117	0.00918176	0.0417373	-0.00169715	0.0511975	-0.00183714	0.987803	0.988018	0.98821	0.274476	0.987971	0.217363	0.0621171	0.0153993	0.65185	0.98797	0.987822	0.151624	-0.00187266	0.988297	0.988159	0.160472
RGB-[U2156_S8]	PNPNNPPNNNNNPPPNNNNNNNNNNPNNNPNNNPPPNNPPNNNNNPNPPNNNNNNNNNNNNPPNPPNNNNNNNNPNNNNNPNNNNNPPPPPPNNNNNPNPNPPNPPPNPPNNPPPPPPPNNNNNNNNNNNNNNNNN
E_faecium_Regensburg-U2156_ (U2156_S8)	U2156_S8 : Primer2Comment VIRTUAL HYBRIDISATION - 1) high stringency	9-1-1-97-12-1-1	ST1299						0.88	0	0.88	0	0	0.88	0.88	0	0	0	0	0	0.88	0.88	0.88	0	0	0	0	0	0	0	0	0	0	0.88	0.146667	0	0	0.88	0	0	0	0.88	0.88	0.88	0	0	0.88	0.88	0
	U2156_S8 : Primer2Comment VIRTUAL HYBRIDISATION - 2) medium stringency	9-1-1-97-12-1-1	ST1299						0.88	0	0.88	0	0	0.88	0.88	0	0	0	0	0	0.88	0.88	0.88	0	0	0	0	0	0	0	0	0	0	0.88	0.22	0	0	0.88	0	0	0	0.88	0.88	0.88	0	0	0.88	0.88	0
	U2156_S8 : Primer2Comment VIRTUAL HYBRIDISATION - 3) low stringency	9-1-1-97-12-1-1	ST1299						0.88	0	0.88	0	0	0.88	0.88	0	0	0	0	0	0.88	0.88	0.88	0	0	0	0	0	0	0	0	0	0	0.88	0.33	0	0	0.88	0	0	0	0.88	0.88	0.88	0	0	0.88	0.88	0
	97881_E_faecium_Stamm_Regensburg-U2156_141222 Comment_RF_results								0.988494	-0.00373556	0.988063	-0.00578035	0.00374828	0.988271	0.98806	0.0123974	0.00192678	-0.00185185	-0.00381264	-0.00404224	0.988063	0.988585	0.988583	0.0134905	0.00375828	0.00371543	0.0111992	-0.00559349	0.0128174	0.0227267	8.63012e-05	0.0528982	0.00568182	0.988184	0.619673	0.519716	0.0602429	0.988186	0.0364	0.00191571	0.00569464	0.878673	0.98821	0.988021	0.0345994	-0.000914054	0.988278	0.988162	0.0861601
RGB-[D385_S39]	PNNNNNNNNNNNPPPNNNNNNNNNNPNNNPNNNNNNNNPPNNNNNPNPPNNNNNNNNNNNNPPNPPNNNNNNNNPNNNNNPNNNNNPPPPPPNNNNNPPPNPPNPPPPPPNNPPPPPPPNNNNNNNNNNNNNNNNN
E_faecium_Regensburg-VR01-001-027 (D385_S39)	D385_S39 : Primer2Comment VIRTUAL HYBRIDISATION - 1) high stringency	15-1-1-1-1-1-1	ST78						0.88	0	0	0	0	0	0	0	0	0	0	0	0.88	0.88	0.88	0	0	0	0	0	0	0	0	0	0	0.88	0.146667	0	0	0.88	0	0	0	0	0	0	0	0	0.88	0.88	0
	D385_S39 : Primer2Comment VIRTUAL HYBRIDISATION - 2) medium stringency	15-1-1-1-1-1-1	ST78						0.88	0	0	0	0	0	0	0	0	0	0	0	0.88	0.88	0.88	0	0	0	0	0	0	0	0	0	0	0.88	0.22	0	0	0.88	0	0	0	0	0	0	0	0	0.88	0.88	0
	D385_S39 : Primer2Comment VIRTUAL HYBRIDISATION - 3) low stringency	15-1-1-1-1-1-1	ST78						0.88	0	0	0	0	0	0	0	0	0	0	0	0.88	0.88	0.88	0	0	0	0	0	0	0	0	0	0	0.88	0.33	0	0	0.88	0	0	0	0	0	0	0	0	0.88	0.88	0
	97880_E_faecium_Stamm_Regensburg-VR01-001-027_141222_RF_results								0.988039	-0.00783604	-0.00199601	-0.00784764	0.0115426	-0.00287426	0.00178235	0.0135165	-2.33427e-05	-0.00198413	0.0039101	-0.00971538	0.987866	0.988514	0.98847	0.0281359	0.00569678	0.00662416	0.397561	-0.00581877	0.00738967	0.0274471	0.00356612	0.109267	0.00193798	0.987724	0.908404	0.865615	0.0777955	0.987896	0.0469277	0.00384433	-4.45559e-05	-0.00203027	-0.00775299	0.424486	0.00778674	-0.00387597	0.988045	0.988225	0.160494
RGB-[U12771_S39]	PNNNNNNNNNNNNNNNPNNNNNNNNPNNNPNNNPPPNNNNNNNNNPNNNNNNNNNNNNNNNNPNPNNNNNNNNNPNNNNNPNNNNNPPPPPPNNNNNPNPNPPNPPPPPPNNPPPPPPPNNNNNNNNNNNNNNNNN
E_faecium_Regensburg-U12771 (U12771_S39)	U12771_S39 : Primer2Comment VIRTUAL HYBRIDISATION - 1) high stringency	7-1-1-1-5-7-1	ST262						0.88	0	0	0	0	0	0	0	0	0	0	0	0	0	0	0	0.88	0	0	0	0	0	0	0	0	0.88	0.146667	0	0	0.88	0	0	0	0.88	0.88	0.88	0	0	0	0	0
	U12771_S39 : Primer2Comment VIRTUAL HYBRIDISATION - 2) medium stringency	7-1-1-1-5-7-1	ST262						0.88	0	0	0	0	0	0	0	0	0	0	0	0	0	0	0	0.88	0	0	0	0	0	0	0	0	0.88	0.22	0	0	0.88	0	0	0	0.88	0.88	0.88	0	0	0	0	0
	U12771_S39 : Primer2Comment VIRTUAL HYBRIDISATION - 3) low stringency	7-1-1-1-5-7-1	ST262						0.88	0	0	0	0	0	0	0	0	0	0	0	0	0	0	0	0.88	0	0	0	0	0	0	0	0	0.88	0.33	0	0	0.88	0	0	0	0.88	0.88	0.88	0	0	0	0	0
	97911_E_faecium_Stamm_Regensburg-U12771_141222_RF_results								0.985817	-0.00986578	-0.00605138	-0.00200803	0.00191571	0.00182339	0.0402486	0.0160736	0.00190476	-0.00393728	-0.00011544	-0.00391279	0.00388995	0.00565409	-0.00191571	-0.00387925	0.988087	0.00762316	0.0133699	0.00191571	0.0111159	0.0128663	-0.00273838	0.0117647	-0.000163083	0.987713	0.807698	0.711312	0.103297	0.987599	0.0600945	0.0020202	0.00986768	0.678679	0.987877	0.987559	0.0791865	-0.000116047	0.0176896	0.201364	0.0452374
RGB-[U3565_S16]	PNNNNPPNNNNNPPPNNNNNNNNNNPNNNPNNNNPPNNPPNNNNNPNPPNNNNNNNNNNNNPPNPPNNNNNNNNPNNNNNPNNNNNNPNPPNNNNNNPNPNNPNPPPPPPNNPPPPPPPNNNNNNNNNNNNNNNNN
E_faecium_Regensburg-U3565 (U3565_S16)	U3565_S16 : Primer2Comment VIRTUAL HYBRIDISATION - 1) high stringency	7-1-1-1-5-7-1	ST262						0.88	0	0	0	0	0.88	0.88	0	0	0	0	0	0.88	0.88	0.88	0	0	0	0	0	0	0	0	0	0	0.88	0.146667	0	0	0.88	0	0	0	0	0.88	0.88	0	0	0.88	0.88	0
	U3565_S16 : Primer2Comment VIRTUAL HYBRIDISATION - 2) medium stringency	7-1-1-1-5-7-1	ST262						0.88	0	0	0	0	0.88	0.88	0	0	0	0	0	0.88	0.88	0.88	0	0	0	0	0	0	0	0	0	0	0.88	0.22	0	0	0.88	0	0	0	0	0.88	0.88	0	0	0.88	0.88	0
	U3565_S16 : Primer2Comment VIRTUAL HYBRIDISATION - 3) low stringency	7-1-1-1-5-7-1	ST262						0.88	0	0	0	0	0.88	0.88	0	0	0	0	0	0.88	0.88	0.88	0	0	0	0	0	0	0	0	0	0	0.88	0.33	0	0	0.88	0	0	0	0	0.88	0.88	0	0	0.88	0.88	0
	97889_E_faecium_Stamm_Regensburg-U3565_141222_RF_results								0.941119	-0.00189504	0.190645	0.00738019	0.00192678	0.988057	0.988053	0.107436	0.00389864	0.00369224	-0.0020479	-0.000197174	0.987991	0.988585	0.988562	0.0839252	0.0220801	0.0169266	0.00937031	-0.00197436	0.0166222	0.0219822	0.0018018	0.29344	0.0189239	0.988301	0.315498	0.270871	0.0339725	0.98821	0.0269708	0.0056721	0.0114636	0.00372252	0.987234	0.988134	0.0552855	-0.00183905	0.988277	0.988065	0.429969
RGB-[U9996_S25]	PNNNNNNNNNNNNNNNNNNNNNNNNPNNNPNNNNNNNNNNPPNNNPPNNPNPNNNNNNNNNNPNPNNNNNNNNNPNNNNNPNNNNNPPPPPPNNNPPNNNNPPNPPPPNNPPPPPPPPPNNNNNNNNNNNNNNNNN
E_faecium_Regensburg-U9996 (U9996_S25)	U9996_S25 : Primer2Comment VIRTUAL HYBRIDISATION - 1) high stringency	9-1-1-1-1-7-1	ST780						0.88	0	0	0	0	0	0	0	0	0	0	0	0	0	0	0	0	0	0	0	0	0	0	0	0	0.88	0.146667	0	0	0.88	0	0	0	0	0	0	0	0	0	0	0.88
	U9996_S25 : Primer2Comment VIRTUAL HYBRIDISATION - 2) medium stringency	9-1-1-1-1-7-1	ST780						0.88	0	0	0	0	0	0	0	0	0	0	0	0	0	0	0	0	0	0	0	0	0	0	0	0	0.88	0.22	0	0	0.88	0	0	0	0	0	0	0	0	0	0	0.88
	U9996_S25 : Primer2Comment VIRTUAL HYBRIDISATION - 3) low stringency	9-1-1-1-1-7-1	ST780						0.88	0	0	0	0	0	0	0	0	0	0	0	0	0	0	0	0	0	0	0	0	0	0	0	0	0.88	0.33	0	0	0.88	0	0	0	0	0	0	0	0	0	0	0.88
	97906_E_faecium_Stamm_Regensburg-U9996_141222_RF_results								0.988592	0.00206957	-0.00190476	0.00375733	0.00377742	0.00559717	6.60786e-05	0.0250357	-7.49303e-05	0.0797782	0.0018962	-0.00101822	0.00196078	-0.0018043	-0.00201483	0.00385698	0.00752599	0.0245791	0.0149461	0.0037666	0.028783	0.0387296	-0.00372439	0.00191571	0.000931042	0.988324	0.845434	0.746791	0.0954023	0.988211	0.247223	0.0114764	0.019348	0.00166902	0.00374329	-0.00776054	0.0357034	0.00573769	0.0364106	-0.00378228	0.988247
RGB-[U11366_S17]	PNPNNNNNNNNNPPPNNNNNNNNNNPNNNPNNNNNNNNPPNNNNNPNPPNNNNNNNNNNNNPPNPPNNNNNNNNPNNNNNPNNNNNPPPPPPNNNNPPNPNPPNPPPPPPNNPPPPPPPNNNNNNNNNNNNNNNNN
E_faecium_Regensburg-U11366 (U11366_S17)	U11366_S17 : Primer2Comment VIRTUAL HYBRIDISATION - 1) high stringency	15-1-1-1-1-1-1	ST78						0.88	0	0.88	0	0	0	0	0	0	0	0	0	0.88	0.88	0.88	0	0	0	0	0	0	0	0	0	0	0.88	0.146667	0	0	0.88	0	0	0	0	0	0	0	0	0.88	0.88	0
	U11366_S17 : Primer2Comment VIRTUAL HYBRIDISATION - 2) medium stringency	15-1-1-1-1-1-1	ST78						0.88	0	0.88	0	0	0	0	0	0	0	0	0	0.88	0.88	0.88	0	0	0	0	0	0	0	0	0	0	0.88	0.22	0	0	0.88	0	0	0	0	0	0	0	0	0.88	0.88	0
	U11366_S17 : Primer2Comment VIRTUAL HYBRIDISATION - 3) low stringency	15-1-1-1-1-1-1	ST78						0.88	0	0.88	0	0	0	0	0	0	0	0	0	0.88	0.88	0.88	0	0	0	0	0	0	0	0	0	0	0.88	0.33	0	0	0.88	0	0	0	0	0	0	0	0	0.88	0.88	0
	97903_E_faecium_Stamm_Regensburg-U11366_141222_RF_results								0.987852	-0.00601222	0.987523	-2.41939e-05	-0.00603641	-0.00192567	0.031498	0.0222809	-0.000104493	0.00205746	0.000970024	-0.00596719	0.987612	0.988273	0.988367	0.0296114	0.00575061	0.0174488	0.403398	0.0018315	0.0281576	0.0391469	0.00370416	0.161952	0.00399259	0.987533	0.795576	0.704469	0.095434	0.987726	0.0480702	0.00601436	0.00395819	-9.34197e-05	-0.00193798	0.517189	0.0161173	9.23232e-05	0.987948	0.987941	0.196766
RGB-[U8716_S49]	PNNNNNNNNNNNPPPNNNNNNNNNNPNNNPNNNNPPNNPPNNNNNPNPPNNNNNNNNNNNNPPNPPNNNNNNNNPNNNNNPNNNNNPPPPPPNNNNNPPPNPPNPPPPPPNNPPPPPPPNNNNNNNNNNNNNNNNN
E_faecium_Stamm_Regensburg-U8716 (U8716_S49)	U8716_S49 : Primer2Comment VIRTUAL HYBRIDISATION - 1) high stringency	15-1-1-1-1-1-1	ST78						0.88	0	0	0	0	0	0	0	0	0	0	0	0.88	0.88	0.88	0	0	0	0	0	0	0	0	0	0	0.88	0.146667	0	0	0.88	0	0	0	0	0.88	0.88	0	0	0.88	0.88	0
	U8716_S49 : Primer2Comment VIRTUAL HYBRIDISATION - 2) medium stringency	15-1-1-1-1-1-1	ST78						0.88	0	0	0	0	0	0	0	0	0	0	0	0.88	0.88	0.88	0	0	0	0	0	0	0	0	0	0	0.88	0.22	0	0	0.88	0	0	0	0	0.88	0.88	0	0	0.88	0.88	0
	U8716_S49 : Primer2Comment VIRTUAL HYBRIDISATION - 3) low stringency	15-1-1-1-1-1-1	ST78						0.88	0	0	0	0	0	0	0	0	0	0	0	0.88	0.88	0.88	0	0	0	0	0	0	0	0	0	0	0.88	0.33	0	0	0.88	0	0	0	0	0.88	0.88	0	0	0.88	0.88	0
	97899_E_faecium_Stamm_Regensburg-U8716_141222_RF_results								0.988069	0.00980392	-0.00595238	-0.00196078	-0.00188324	0.0018622	-0.00197239	0.0272849	-0.00396825	-0.00595238	-0.00410206	-0.0108065	0.987705	0.659085	0.825729	0.0427074	-0.00203028	0.00768107	0.0146372	0.026965	0.141691	0.0274825	-0.000802462	0.131253	-0.00185878	0.988068	0.838776	0.749992	0.104172	0.987961	0.0526001	0.00784632	0.00376648	0.00286943	0.988089	0.987894	0.0686164	0.00391091	0.987952	0.988109	0.204895
Enterococcus faecalis
E. faecalis_UK045	Enterococcus_faecalis_UK045 : Primer2Comment VIRTUAL HYBRIDISATION - 1) high stringency								0		0.88	0	0.88	0.88	0.88	0	0	0	0	0	0.88	0.88	0.88	0	0	0	0	0	0.88	0	0	0	0	0	0	0	0	0.146667	0	0.88	0	0	0.88	0.88	0	0	0	0	0
	Enterococcus_faecalis_UK045 : Primer2Comment VIRTUAL HYBRIDISATION - 2) medium stringency								0		0.88	0	0.88	0.88	0.88	0	0	0	0	0	0.88	0.88	0.88	0	0	0	0	0	0.88	0	0	0	0	0	0	0	0	0.22	0	0.88	0	0	0.88	0.88	0	0	0	0	0
	Enterococcus_faecalis_UK045 : Primer2Comment VIRTUAL HYBRIDISATION - 3) low stringency								0		0.88	0	0.88	0.88	0.88	0	0	0	0	0	0.88	0.88	0.88	0	0	0	0	0	0.88	0	0	0	0	0	0	0	0	0.33	0	0.88	0	0	0.88	0.88	0	0	0	0	0
	2022-08-03_InterArray\95737_Enterococcus faecalis_UK045_vanA_sens								-0.00376666		0.994149	0.0198665	0.990521	0.994131	0.994126	0.0395635	0	-0.00184162	0.00587826	-0.000114093	0.992326	0.99392	0.994029	-0.00198413	0.00196078	0.0463539	0.0235656	-0.00191571	0.99418	0.139642	0.00376648	0	0.00196078	-0.00187266	0.00387649	0.00387597	0.00194932	0.00396825	0.0463717	0.994134	0.0135846	0.00584836	0.994076	0.99407	0.511053	0.00588235	0.0232373	0.337142	0.00808081
	2023-02-22_InterArray\95737_Enterococcus faecalis_UK045_vanA_sens_RF_results								-0.00194932	-0.00199601	0.987646	-7.08842e-05	0.515276	0.987695	0.987669	0.0219677	-0.00305816	-0.00200803	-0.0020202	-0.0040404	0.860373	0.988252	0.988362	-0.00200803	0.00194932	0.00578303	0.00771055	0.00374721	0.9885	0.018718	-0.00172036	0.0116661	-0.0020202	-0.00199601	-0.00402912	0.00199601	0.00196078	-6.16051e-05	0.00205761	0.985793	0.00796252	0.00399216	0.987925	0.987871	0.261572	4.5071e-05	0.00399202	-0.00603641	0.00385679
[truncated: 98 more columns]
