# Supplementary material for: Fast and Economic Microarray-Based Detection of Species-, Resistance-, and Virulence-Associated Genes in Clinical Strains of Vancomycin-Resistant Enterococci (VRE)
Source: Sensors (Basel). 2024 Oct 8;24(19):6476. doi: 10.3390/s24196476 (PMC11479252; doi:10.3390/s24196476)
Supplement: Supplementary file 1 [file sensors-24-06476-s001.zip › Supplemental File S3.xlsx]

## Sheet: Sheet1
	name	#Flag	#negative	#positive	#negative_outlier	#positive_outlier	nan_counter	ambiguous_counter	total	neg_minimum	neg_maximum	pos_minimum	pos_maximum	auc	youden_threshold	youden_sensitivity	youden_specificity	step_threshold	step_sensitivity	step_specificity
1	hp_0_aacAaphD	hp_0_aacAaphD	93	47	28	15	0	0	183	0.987096	0.994269	-0.016262	0.010069	1	0.5	1	1	0.4982	1	1
2	hp_0_aadK	hp_0_aadK	161	1	21	0	0	0	183	0.990521	0.990521	-0.0116919	0.00411477	1	0.4985	1	1	0.4972	1	1
3	hp_2_ant6	hp_2_ant6	86	73	11	13	0	0	183	0.987308	0.994312	-0.0115674	0.00806175	1	0.499	1	1	0.4976	1	1
4	hp_2_aphIIIa	hp_2_aphIIIa	90	68	10	15	0	0	183	0.98719	0.994268	-0.0237334	0.00661483	1	0.498	1	1	0.4969	1	1
5	hp_0_cat	hp_0_cat	153	1	29	0	0	0	183	0.988158	0.988158	-0.0107645	0.0502535	1	0.5205	1	1	0.5194	1	1
6	hp_2_catA	hp_2_catA	162	1	20	0	0	0	183	0.988205	0.988205	-0.0122709	0.00478007	1	0.4975	1	1	0.4967	1	1
7	hp_1_ermB	hp_1_ermB	12	142	2	27	0	0	183	0.987118	0.994286	-0.00790734	0.00565291	1	0.4975	1	1	0.4964	1	1
8	hp_ermB_611	hp_ermB_611	12	115	1	55	0	0	183	0.98734	0.994134	-0.00577043	0.0193341	1	0.5045	1	1	0.5036	1	1
9	hp_ermB_612	hp_ermB_612	12	118	1	52	0	0	183	0.987404	0.994185	-0.0075897	0.0035485	1	0.4965	1	1	0.4953	1	1
10	hp_5_ermG	hp_5_ermG	156	1	26	0	0	0	183	0.455861	0.455861	-0.0201683	0.0543669	1	0.256	1	1	0.2553	1	1
11	hp_4_ermT	hp_4_ermT	158	2	22	1	0	0	183	0.988254	0.988297	-0.0122809	0.0197252	1	0.505	1	1	0.5038	1	1
12	hp_0_fexB	hp_0_fexB	125	2	56	0	0	0	183	0.0129737	0.994305	-0.0578994	0.0502461	0.84	0.013	0.5	0.696	0.012	1	0.664
13	hp_0_lnu(B)	hp_0_lnu(B)	156	3	23	1	0	0	183	0.958564	0.984552	-0.0139845	0.00572795	1	0.483	1	1	0.482	1	1
14	hp_0_lsa(A)	hp_0_lsa(A)	150	1	32	0	0	0	183	0.99418	0.99418	-0.0138962	0.034051	1	0.5155	1	1	0.514	1	1
15	hp_0_lsa(E)	hp_0_lsa(E)	150	2	30	1	0	0	183	0.988074	0.988545	-0.893276	0.0613274	1	0.526	1	1	0.5247	1	1
16	hp_0_mefA	hp_0_mefA	164	1	18	0	0	0	183	0.99428	0.99428	-0.0395821	0.00378788	1	0.5	1	1	0.4989	1	1
17	hp_mefA_611	hp_mefA_611	132	1	50	0	0	0	183	0.154495	0.154495	-0.0817012	0.0349492	1	0.0955	1	1	0.0947	1	1
18	hp_M_pbp5_1	hp_M_pbp5_1400_c-tag-atc	6	143	0	34	0	0	183	0.987279	0.994267	-0.00577043	0.945874	1	0.9675	1	1	0.9663	1	1
19	hp_M_pbp5_2	hp_M_pbp5_1400_c-tga-atc	6	164	0	13	0	0	183	0.258475	0.988501	-0.00577043	0.648702	0.8791	0.65	0.7012	1	0.6497	0.7073	1
20	hp_M_pbp5_3	hp_M_pbp5_1400_c-xxx-atc	179	4	0	0	0	0	183	0.982455	0.994248	-0.00577043	0.988567	0.9735	0.9825	0.75	0.9385	0.9812	1	0.9385
21	hp_0_poxtA	hp_0_poxtA	160	2	21	0	0	0	183	0.988324	0.99419	-0.0101506	0.110643	1	0.5505	1	1	0.5497	1	1
22	hp_0_qnr	hp_0_qnr	159	1	23	0	0	0	183	0.994134	0.994134	-0.0089889	0.0134921	1	0.505	1	1	0.5036	1	1
23	hp_0_tet_L	hp_0_tet_L	145	22	16	0	0	0	183	0.111244	0.984036	-0.00801218	0.0134501	1	0.0635	1	1	0.0624	1	1
24	hp_0_tet_M	hp_0_tet_M	125	29	12	17	0	0	183	0.987234	0.994251	-0.00976952	0.00803555	1	0.499	1	1	0.498	1	1
25	tetM-11	tetM-11	107	34	29	13	0	0	183	0.986687	0.994271	-0.019293	0.00747804	1	0.498	1	1	0.497	1	1
26	hp_0_tet_O	hp_0_tet_O	147	2	33	1	0	0	183	0.988092	0.988206	-0.0162976	0.0614926	1	0.526	1	1	0.5248	1	1
27	hp_0_tet_S	hp_0_tet_S	153	7	22	1	0	0	183	0.987496	0.988455	-0.0239651	0.00588235	1	0.4975	1	1	0.4966	1	1
28	hp_0_vanA	hp_0_vanA	96	56	19	12	0	0	183	0.987613	0.994397	-0.0176896	0.0263207	1	0.508	1	1	0.5068	1	1
29	18-vanA	18-vanA	97	41	18	27	0	0	183	0.986896	0.98856	-0.018112	0.00613497	1	0.4975	1	1	0.4969	1	1
30	19-vanB	19-vanB	66	90	5	22	0	0	183	0.987376	0.988578	-0.0137675	0.294195	1	0.642	1	1	0.6405	1	1
31	vanB_11	vanB_11	67	92	4	20	0	0	183	0.987269	0.994132	-0.010831	0.318358	1	0.654	1	1	0.6528	1	1
32	hp_0_vanH_1	hp_0_vanH_1	1	107	0	75	0	0	183	0.986355	0.990651	0	0	1	0.4935	1	1	0.493	1	1
33	hp_0_vanH_2	hp_0_vanH_2	61	92	10	20	0	0	183	0.455817	0.994236	-0.0181759	0.0929128	1	0.275	1	1	0.274	1	1
34	hp_0_vanH_3	hp_0_vanH_3	96	52	19	16	0	0	183	0.987658	0.992265	-0.012016	0.0156025	1	0.5025	1	1	0.502	1	1
35	hp_0_vanR	hp_0_vanR	101	55	13	14	0	0	183	0.987867	0.994216	-0.00897175	0.0131573	1	0.5015	1	1	0.5004	1	1
36	hp_2_vanR-B	hp_2_vanR-B	61	93	10	19	0	0	183	0.987974	0.994206	-0.00597729	0.0109163	1	0.5	1	1	0.4994	1	1
37	hp_0_vanS-B	hp_0_vanS-B	68	91	3	21	0	0	183	0.987497	0.994227	-0.00613497	0.0100076	1	0.5	1	1	0.4987	1	1
38	hp_3_vanS-G	hp_3_vanS-G	164	4	15	0	0	0	183	-0.000974659	0.988325	-0.0120259	0.00502827	0.75	0.1515	0.75	1	0.149	0.75	1
39	hp_6_vanW	hp_6_vanW	104	45	25	9	0	0	183	0.987446	0.994243	0.00381002	0.191579	1	0.5895	1	1	0.5895	1	1
40	hp_9_vanX	hp_9_vanX	53	108	18	4	0	0	183	0.0829981	0.994232	-0.00597729	0.0572712	1	0.071	1	1	0.0702	1	1
41	hp_7_vanY	hp_7_vanY	105	45	10	23	0	0	183	0.987569	0.99066	-0.0179325	0.00598666	1	0.4975	1	1	0.4969	1	1
42	hp_6_vanYB	hp_6_vanYB	1	132	0	50	0	0	183	0.987418	0.994324	-0.00577043	-0.00577043	1	0.4945	1	1	0.4907	1	1
43	hp_0_vanZ	hp_0_vanZ	1	140	0	42	0	0	183	0.987258	0.994204	-0.00577043	-0.00577043	1	0.4945	1	1	0.4907	1	1
44	20-vanZ	20-vanZ	112	49	7	15	0	0	183	0.987422	0.9941	-0.0133233	0.197571	1	0.5935	1	1	0.5926	1	1
45	hp_5_EFCL_ddl	hp_5_EFCL_ddl	109	1	73	0	0	0	183	0.994021	0.994021	-0.0145561	0.113715	1	0.555	1	1	0.5541	1	1
46	hp_7_ace1	hp_7_ace1	160	1	22	0	0	0	183	0.99407	0.99407	-0.0194295	0.0285407	1	0.5125	1	1	0.5111	1	1
47	hp_4_acm	hp_4_acm	1	113	0	69	0	0	183	0.808785	0.994138	-0.00577043	-0.00577043	1	0.405	1	1	0.4012	1	1
48	hp_0_atlA	hp_0_atlA	157	1	25	0	0	0	183	0.994023	0.994023	-0.0133233	0.0156717	1	0.506	1	1	0.5051	1	1
49	hp_0_bepA_fruA	hp_0_bepA_fruA	1	182	0	0	0	0	183	-0.0133233	0.994237	-0.0214598	-0.0214598	0.9945	0.017	0.9945	1	-	1	1
50	hp_4_ccpA	hp_4_ccpA	156	1	26	0	0	0	183	0.994127	0.994127	-0.0214598	0.00316899	1	0.5	1	1	0.4986	1	1
51	hp_6_cylA	hp_6_cylA	173	1	9	0	0	0	183	0.994105	0.994105	-0.0214598	0.00401606	1	0.5005	1	1	0.4988	1	1
52	hp_4_ebpA	hp_4_ebpA	161	1	21	0	0	0	183	0.994078	0.994078	-0.0214598	0.010352	1	0.5035	1	1	0.5023	1	1
53	hp_0_ebpB	hp_0_ebpB	157	1	25	0	0	0	183	0.140662	0.140662	-0.0214598	0.00816936	1	0.0755	1	1	0.0743	1	1
54	hp_2_ebpC	hp_2_ebpC	148	1	34	0	0	0	183	0.994198	0.994198	-0.0214598	0.00207631	1	0.4995	1	1	0.4978	1	1
55	hp_7_ecbA-v1	hp_7_ecbA-v1	19	118	6	40	0	0	183	0.987314	0.994269	-0.0133233	0.00941057	1	0.4995	1	1	0.4983	1	1
56	hp_6_eep	hp_6_eep	1	138	0	44	0	0	183	0.987302	0.994172	-0.0214598	-0.0214598	1	0.4945	1	1	0.4825	1	1
57	hp_0_efaA	hp_0_efaA	6	109	1	67	0	0	183	0.979572	0.994135	-0.0214598	0.00773005	1	0.4945	1	1	0.494	1	1
58	hp_0_efbA_Fnm	hp_0_efbA_Fnm	1	135	0	47	0	0	183	0.987092	0.994174	0.298394	0.298394	1	0.643	1	1	0.6424	1	1
59	hp_1_efmM	hp_1_efmM	1	123	0	59	0	0	183	0.987725	0.994196	-0.0214598	-0.0214598	1	0.4945	1	1	0.483	1	1
60	hp_3_esp	hp_3_esp	25	124	3	31	0	0	183	0.98703	0.994174	-0.0214598	0.0115935	1	0.5005	1	1	0.4994	1	1
61	hp_0_fss1	hp_0_fss1	156	1	26	0	0	0	183	0.994083	0.994083	-0.0133233	0.0751315	1	0.536	1	1	0.5345	1	1
62	hp_4_fss2	hp_4_fss2	156	1	26	0	0	0	183	0.994034	0.994034	-0.0214598	0.00481793	1	0.5005	1	1	0.4993	1	1
63	hp_0_fss3	hp_0_fss3	19	126	6	32	0	0	183	0.987358	0.994215	-0.0133233	0.00771989	1	0.4985	1	1	0.4972	1	1
64	hp_9_gelE	hp_9_gelE	119	1	63	0	0	0	183	0.994045	0.994045	-0.00425964	0.169965	1	0.583	1	1	0.582	1	1
65	hp_1_Hp1	hp_1_Hp1	45	107	12	19	0	0	183	0.987253	0.994173	-0.0214598	0.00747123	1	0.4985	1	1	0.4976	1	1
66	hp_6_hyl	hp_6_hyl	45	97	6	35	0	0	183	0.987652	0.994094	-0.0214598	0.0882428	1	0.539	1	1	0.5378	1	1
67	hp_1_pilA	hp_1_pilA	98	62	8	15	0	0	183	0.987837	0.994173	-0.0214598	0.233335	1	0.6115	1	1	0.6107	1	1
68	hp_1_pilE	hp_1_pilE	115	26	33	9	0	0	183	0.987976	0.994103	-0.0214598	0.0220024	1	0.506	1	1	0.5047	1	1
69	hp_5_pilF	hp_5_pilF	104	77	2	0	0	0	183	0.0158416	0.992309	-0.0214598	0.317248	0.8543	0.3255	0.5974	1	0.3243	0.5974	1
70	hp_5_prgB	hp_5_prgB	138	1	44	0	0	0	183	0.994092	0.994092	-0.0117138	0.0116311	1	0.504	1	1	0.5029	1	1
71	hp_0_prpA	hp_0_prpA	128	48	7	0	0	0	183	0.0300769	0.988365	-0.0133233	0.825015	0.6909	0.5815	0.5417	0.8438	0.5421	0.5625	0.7891
72	hp_4_sagA_faecalis	hp_4_sagA_faecalis	154	1	28	0	0	0	183	0.994066	0.994066	-0.0138809	0.00414095	1	0.5005	1	1	0.4994	1	1
73	hp_3_scm	hp_3_scm	3	108	0	72	0	0	183	0.986531	0.994298	-0.0214598	0.0530914	1	0.521	1	1	0.5196	1	1
74	hp_0_srtA2C	hp_0_srtA2C	34	94	4	51	0	0	183	0.986659	0.994181	-0.0214598	0.0133602	1	0.501	1	1	0.5	1	1
75	hp_6_srtC1	hp_6_srtC1	88	77	18	0	0	0	183	0.0238647	0.994148	-0.0214598	0.0115009	1	0.0185	1	1	0.018	1	1
76	hp_0_srtC2	hp_0_srtC2	90	57	14	22	0	0	183	0.98669	0.994105	-0.00198338	0.163049	1	0.576	1	1	0.5748	1	1
77	hp_0_tirE1	hp_0_tirE1	44	106	13	20	0	0	183	0.987801	0.994116	-0.0100565	0.0201174	1	0.505	1	1	0.504	1	1
78	hp_2_tirE2	hp_2_tirE2	48	98	9	28	0	0	183	0.987934	0.994148	-0.0133233	0.00578074	1	0.4975	1	1	0.497	1	1
